# Supplementary material for: REDf: a deep learning model for short-term load forecasting to facilitate renewable integration and attaining the SDGs 7, 9, and 13
Source: PeerJ Comput Sci. 2025 Apr 23;11:e2819. doi: 10.7717/peerj-cs.2819 (PMC12190472; doi:10.7717/peerj-cs.2819)
Supplement: Supplemental Information 7 [file peerj-cs-11-2819-s007.zip › ren-energy-paper-code.py]

import os
import numpy as np
import pandas as pd
import tensorflow as tf
import matplotlib.pyplot as plt
import sklearn.preprocessing
from sklearn.metrics import r2_score
from sklearn.metrics import mean_absolute_error
from sklearn.metrics import mean_squared_error
from sklearn.metrics import confusion_matrix
from sklearn.metrics import plot_confusion_matrix
from keras.utils.vis_utils import plot_model
from plot_keras_history import plot_history
from keras.layers import Dense,Dropout,SimpleRNN,LSTM
from keras.models import Sequential
from google.colab import files
from google.colab import drive
drive.mount('/content/drive')


df = pd.read_csv("/content/drive/MyDrive/renewable energy/PJME_hourly.csv",index_col='Datetime', parse_dates=['Datetime'])
df.head()

df.plot(figsize=(16,4),legend=True)

plt.title('AEP hourly energy demand - Without Normalization')

plt.show()

scaler = sklearn.preprocessing.MinMaxScaler()
df['PJME_MW']=scaler.fit_transform(df['PJME_MW'].values.reshape(-1,1))
df.shape

df.plot(figsize=(16,4),legend=True)

plt.title('AEP hourly energy demand - With Normalization')

plt.show()

def load_data(stock, seq_len):
    X_train = []
    y_train = []
    for i in range(seq_len, len(stock)):
        X_train.append(stock.iloc[i-seq_len : i, 0])
        y_train.append(stock.iloc[i, 0])

 
    X_test = X_train[100000:]
    y_test = y_train[100000:]

    X_train = X_train[:100000]
    y_train = y_train[:100000]


    X_train = np.array(X_train)
    y_train = np.array(y_train)

    X_test = np.array(X_test)
    y_test = np.array(y_test)


    X_train = np.reshape(X_train, (100000, seq_len, 1))
    X_test = np.reshape(X_test, (X_test.shape[0], seq_len, 1))

    return [X_train, y_train, X_test, y_test]

seq_len = 20 

X_train, y_train, X_test, y_test = load_data(df, seq_len)

print('X_train.shape = ',X_train.shape)
print('y_train.shape = ', y_train.shape)
print('X_test.shape = ', X_test.shape)
print('y_test.shape = ',y_test.shape)


lstm_model = Sequential()

lstm_model.add(LSTM(200,activation="tanh",return_sequences=True, input_shape=(X_train.shape[1],1)))
lstm_model.add(Dropout(0.1))

lstm_model.add(LSTM(200,activation="tanh",return_sequences=False))
lstm_model.add(Dropout(0.1))


lstm_model.add(Dense(1))

lstm_model.summary()

dot_img_file = '/tmp/model_1.png'
tf.keras.utils.plot_model(lstm_model, to_file=dot_img_file, show_shapes=True)

loss_functions = ['mean_squared_error', 'mean_absolute_error']
lstm_model.compile(optimizer="adam",loss=loss_functions)
history = lstm_model.fit(X_train, y_train, epochs=10, batch_size=3000, validation_data=(X_test, y_test))
lstm_model.save("lstm_energy_PJME.h5")


loss = history.history['loss']
val_loss = history.history['val_loss']


plt.plot(val_loss, label='Train Loss', marker="X")
plt.plot(loss, label='Test Loss', marker="*")

plt.title('Train and Test Loss for PJME dataset')
plt.xlabel('Epochs')
plt.ylabel('Loss')
plt.grid()
plt.legend()
plt.show()


lstm_predictions = lstm_model.predict(X_test)

lstm_score_r2 = r2_score(y_test, lstm_predictions)
lstm_score_mae = mean_absolute_error(y_test, lstm_predictions)
lstm_score_mse = mean_squared_error(y_test, lstm_predictions)


print("R^2 Score of LSTM model = ",lstm_score_r2)
print("MAE Score of LSTM model = ",lstm_score_mae)
print("MSE Score of LSTM model = ",lstm_score_mse)


def plot_predictions(test, predicted, title):
    plt.figure(figsize=(25,10))
    plt.plot(test, color='green',label='Actual energy demand',linewidth=1)
    plt.plot(predicted, alpha=.6, color='red',label='Predicted energy demand',linewidth=1)
    plt.title(title)
    plt.xlabel('Hourly data points',fontsize=14)
    plt.ylabel('Normalized power consumption scale',fontsize=14)
    plt.legend(fontsize=14)
    plt.grid(color = 'grey', linestyle = '--', linewidth = 0.75, axis='both')
    plt.show()


plot_predictions(y_test, lstm_predictions, "")

plot_history(history, path="interpolated.png", interpolate=True)
plt.close()


"""PROPHET"""

# Commented out IPython magic to ensure Python compatibility.
import numpy as np # linear algebra
import pandas as pd # data processing, CSV file I/O (e.g. pd.read_csv)
import matplotlib.pyplot as plt
from prophet import Prophet
import plotly.express as px
import plotly.offline as py
py.init_notebook_mode()
# %matplotlib inline

df = pd.read_csv("/content/drive/MyDrive/AEP_hourly.csv")
df.head()

#Convert 'DATE' object to date datatype
df['Datetime'] = pd.to_datetime(df['Datetime'])


fig = px.line(df, x="Datetime", y="AEP_MW", title='Hourly energy demand',markers=None)
fig.update_xaxes(rangeslider_visible=True)
fig.show(renderer="colab")

df = df.rename(columns={'Datetime':'ds', 'AEP_MW':'y'})


model = Prophet(weekly_seasonality=False,daily_seasonality=False,yearly_seasonality=False,interval_width=0.95)
model.fit(df)

future = model.make_future_dataframe(periods=6,freq='h')
forecast = model.predict(future)

forecast.tail()

from sklearn.model_selection import train_test_split

train_data = df.sample(frac=0.8, random_state=10)
validation_data = df.drop(train_data.index)

print(f'training data size : {train_data.shape}')
print(f'validation data size : {validation_data.shape}')

train_data = train_data.reset_index()
validation_data = validation_data.reset_index()

prediction = model.predict(pd.DataFrame({'ds':validation_data['ds']}))
y_actual = validation_data['y']
y_predicted = prediction['yhat']
y_predicted = y_predicted.astype(int)
mae = mean_absolute_error(y_actual, y_predicted)
mse = mean_squared_error(y_actual, y_predicted)
r2 = r2_score(y_actual, y_predicted)
print(f"Prophet MAE: {mae} \n Prophet MSE: {mse} \n Prophet R2: {r2}")

from prophet.diagnostics import cross_validation
df_cv = cross_validation(model, initial='72 hours', period='1 hour', horizon = '24 hours')
df_cv.head()

from prophet.diagnostics import performance_metrics
df_p = performance_metrics(df_cv)
df_p.head()

from prophet.plot import add_changepoints_to_plot
# plt.figure(figsize=(30, 30))
# ax.figure.se
fig = model.plot(forecast,figsize=(15,10))
# a = add_changepoints_to_plot(fig.gca(), model, forecast)
ax = fig.gca()
ax.legend(["Actual",'Prophet predicted'])
ax.set_xlabel("Date time")
ax.set_ylabel("Energy demand")


"""SVR"""
import pandas as pd
import matplotlib.pyplot as plt
import numpy as np
import seaborn as sns
from sklearn.svm import SVR
from sklearn.metrics import mean_absolute_error,r2_score,mean_squared_error,mean_absolute_percentage_error
import numpy as np
from google.colab import files
from google.colab import drive
drive.mount('/content/drive')

df = pd.read_csv("/content/drive/MyDrive/AEP_hourly.csv")
df.head()

#Convert 'DATE' object to date datatype
df['Datetime'] = pd.to_datetime(df['Datetime'])

df.info()
df.head()
df.describe()

df['hourly_data'] = [i for i in range(1,len(df['Datetime'])+1)]
df.tail()

# Creating Train And Target Data
# train Data
hourly_data = df['hourly_data'].values.reshape(len(df['hourly_data']),1)
# Target Data
target = df['AEP_MW']

svr = SVR(kernel="rbf",C = 1e3,gamma = 0.1)
svr.fit(hourly_data,target)
pred = svr.predict(hourly_data)

f_hour = [[121274],[121275],[121276],[121277],[121278]]
future = svr.predict(f_hour)

print("R^2 : ", r2_score(target, pred))
print("MAE :", mean_absolute_error(target,pred))
print("MSE:", mean_squared_error(target,pred))
print("RMSE:", np.sqrt(mean_squared_error(target,pred)))
print("MAPE:", mean_absolute_percentage_error(target,pred))


plt.figure(figsize=(15,5))
plt.scatter(hourly_data,target,label ='Actual energy demand',color="red")
plt.plot(hourly_data,pred,'b',marker='*',label ='Predicted energy demand')
plt.plot(f_hour,svr.predict(f_hour),'g',marker='o',label ='Futre Predicted energy demand')
plt.xlabel("Hourly data")
plt.ylabel("Energy demand")
plt.title("SVR- Actual vs predicted data")
plt.legend()

plt.figure(figsize=(15,5))

X= hourly_data
y= target
svr_rbf = SVR(kernel='rbf', C=1e3, gamma=0.1)
svr_lin = SVR(kernel='linear', C=1e3)
svr_poly = SVR(kernel='poly', C=1e3, degree=2)
y_rbf = svr_rbf.fit(X, y).predict(X)
y_lin = svr_lin.fit(X, y).predict(X)
y_poly = svr_poly.fit(X, y).predict(X)

lw = 2
plt.scatter(X, y, color='red', label='Actual energy demand')
plt.plot(X, y_rbf, color='navy', lw=lw, label='RBF model')
plt.plot(X, y_lin, color='c', lw=lw, label='Linear model')
plt.plot(X, y_poly, color='cornflowerblue', lw=lw, label='Polynomial model')
plt.xlabel('Hourly data')
plt.ylabel('Energy demand')
plt.title('Different kernels of SVR')
plt.legend()
plt.show()
