# Supplementary material for: REDf: a deep learning model for short-term load forecasting to facilitate renewable integration and attaining the SDGs 7, 9, and 13
Source: PeerJ Comput Sci. 2025 Apr 23;11:e2819. doi: 10.7717/peerj-cs.2819 (PMC12190472; doi:10.7717/peerj-cs.2819)
Supplement: Supplemental Information 8 [file peerj-cs-11-2819-s008.zip]

Archive with 4 entries (4 files):
- AEP_hourly.csv
- COMED_hourly.csv
- DAYTON_hourly.csv
- PJME_hourly.csv
