# Supplementary material for: REDf: a deep learning model for short-term load forecasting to facilitate renewable integration and attaining the SDGs 7, 9, and 13
Source: PeerJ Comput Sci. 2025 Apr 23;11:e2819. doi: 10.7717/peerj-cs.2819 (PMC12190472; doi:10.7717/peerj-cs.2819)
Supplement: Supplemental Information 8 [file peerj-cs-11-2819-s008.zip › COMED_hourly.csv]

Datetime	COMED_MW
2011-12-31 01:00:00	9970.0
2011-12-31 02:00:00	9428.0
2011-12-31 03:00:00	9059.0
2011-12-31 04:00:00	8817.0
2011-12-31 05:00:00	8743.0
2011-12-31 06:00:00	8735.0
2011-12-31 07:00:00	8993.0
2011-12-31 08:00:00	9363.0
2011-12-31 09:00:00	9545.0
2011-12-31 10:00:00	9676.0
2011-12-31 11:00:00	9937.0
2011-12-31 12:00:00	10139.0
2011-12-31 13:00:00	10326.0
2011-12-31 14:00:00	10359.0
2011-12-31 15:00:00	10293.0
2011-12-31 16:00:00	10240.0
2011-12-31 17:00:00	10416.0
2011-12-31 18:00:00	11225.0
2011-12-31 19:00:00	11907.0
2011-12-31 20:00:00	11812.0
2011-12-31 21:00:00	11542.0
2011-12-31 22:00:00	11149.0
2011-12-31 23:00:00	10855.0
2012-01-01 00:00:00	10335.0
2011-12-30 01:00:00	10126.0
2011-12-30 02:00:00	9535.0
2011-12-30 03:00:00	9182.0
2011-12-30 04:00:00	8945.0
2011-12-30 05:00:00	8874.0
2011-12-30 06:00:00	9070.0
2011-12-30 07:00:00	9583.0
2011-12-30 08:00:00	10329.0
2011-12-30 09:00:00	10804.0
2011-12-30 10:00:00	11100.0
2011-12-30 11:00:00	11396.0
2011-12-30 12:00:00	11586.0
2011-12-30 13:00:00	11598.0
2011-12-30 14:00:00	11511.0
2011-12-30 15:00:00	11429.0
2011-12-30 16:00:00	11317.0
2011-12-30 17:00:00	11384.0
2011-12-30 18:00:00	11996.0
2011-12-30 19:00:00	12440.0
2011-12-30 20:00:00	12248.0
2011-12-30 21:00:00	12023.0
2011-12-30 22:00:00	11717.0
2011-12-30 23:00:00	11318.0
2011-12-31 00:00:00	10728.0
2011-12-29 01:00:00	10743.0
2011-12-29 02:00:00	10083.0
2011-12-29 03:00:00	9701.0
2011-12-29 04:00:00	9448.0
2011-12-29 05:00:00	9353.0
2011-12-29 06:00:00	9531.0
2011-12-29 07:00:00	10111.0
2011-12-29 08:00:00	10975.0
2011-12-29 09:00:00	11415.0
2011-12-29 10:00:00	11541.0
2011-12-29 11:00:00	11634.0
2011-12-29 12:00:00	11659.0
2011-12-29 13:00:00	11564.0
2011-12-29 14:00:00	11432.0
2011-12-29 15:00:00	11343.0
2011-12-29 16:00:00	11216.0
2011-12-29 17:00:00	11140.0
2011-12-29 18:00:00	11904.0
2011-12-29 19:00:00	12754.0
2011-12-29 20:00:00	12593.0
2011-12-29 21:00:00	12406.0
2011-12-29 22:00:00	12140.0
2011-12-29 23:00:00	11661.0
2011-12-30 00:00:00	10980.0
2011-12-28 01:00:00	10615.0
2011-12-28 02:00:00	10017.0
2011-12-28 03:00:00	9736.0
2011-12-28 04:00:00	9552.0
2011-12-28 05:00:00	9557.0
2011-12-28 06:00:00	9797.0
2011-12-28 07:00:00	10448.0
2011-12-28 08:00:00	11364.0
2011-12-28 09:00:00	11861.0
2011-12-28 10:00:00	12095.0
2011-12-28 11:00:00	12287.0
2011-12-28 12:00:00	12392.0
2011-12-28 13:00:00	12385.0
2011-12-28 14:00:00	12344.0
2011-12-28 15:00:00	12268.0
2011-12-28 16:00:00	12222.0
2011-12-28 17:00:00	12249.0
2011-12-28 18:00:00	12971.0
2011-12-28 19:00:00	13628.0
2011-12-28 20:00:00	13447.0
2011-12-28 21:00:00	13216.0
2011-12-28 22:00:00	12936.0
2011-12-28 23:00:00	12432.0
2011-12-29 00:00:00	11590.0
2011-12-27 01:00:00	9950.0
2011-12-27 02:00:00	9391.0
2011-12-27 03:00:00	9030.0
2011-12-27 04:00:00	8868.0
2011-12-27 05:00:00	8832.0
2011-12-27 06:00:00	9077.0
2011-12-27 07:00:00	9737.0
2011-12-27 08:00:00	10649.0
2011-12-27 09:00:00	11243.0
2011-12-27 10:00:00	11551.0
2011-12-27 11:00:00	11809.0
2011-12-27 12:00:00	11973.0
2011-12-27 13:00:00	12054.0
2011-12-27 14:00:00	12040.0
2011-12-27 15:00:00	12062.0
2011-12-27 16:00:00	12062.0
2011-12-27 17:00:00	12133.0
2011-12-27 18:00:00	12849.0
2011-12-27 19:00:00	13311.0
2011-12-27 20:00:00	13093.0
2011-12-27 21:00:00	12874.0
2011-12-27 22:00:00	12629.0
2011-12-27 23:00:00	12122.0
2011-12-28 00:00:00	11386.0
2011-12-26 01:00:00	9620.0
2011-12-26 02:00:00	9171.0
2011-12-26 03:00:00	8892.0
2011-12-26 04:00:00	8728.0
2011-12-26 05:00:00	8723.0
2011-12-26 06:00:00	8875.0
2011-12-26 07:00:00	9212.0
2011-12-26 08:00:00	9625.0
2011-12-26 09:00:00	9707.0
2011-12-26 10:00:00	9786.0
2011-12-26 11:00:00	9954.0
2011-12-26 12:00:00	10040.0
2011-12-26 13:00:00	10062.0
2011-12-26 14:00:00	9983.0
2011-12-26 15:00:00	9887.0
2011-12-26 16:00:00	9898.0
2011-12-26 17:00:00	10172.0
2011-12-26 18:00:00	11219.0
2011-12-26 19:00:00	11963.0
2011-12-26 20:00:00	11908.0
2011-12-26 21:00:00	11820.0
2011-12-26 22:00:00	11667.0
2011-12-26 23:00:00	11280.0
2011-12-27 00:00:00	10655.0
2011-12-25 01:00:00	10042.0
2011-12-25 02:00:00	9487.0
2011-12-25 03:00:00	9073.0
2011-12-25 04:00:00	8800.0
2011-12-25 05:00:00	8662.0
2011-12-25 06:00:00	8634.0
2011-12-25 07:00:00	8760.0
2011-12-25 08:00:00	9005.0
2011-12-25 09:00:00	9076.0
2011-12-25 10:00:00	9133.0
2011-12-25 11:00:00	9219.0
2011-12-25 12:00:00	9213.0
2011-12-25 13:00:00	9209.0
2011-12-25 14:00:00	9137.0
2011-12-25 15:00:00	9056.0
2011-12-25 16:00:00	9031.0
2011-12-25 17:00:00	9087.0
2011-12-25 18:00:00	9751.0
2011-12-25 19:00:00	10526.0
2011-12-25 20:00:00	10577.0
2011-12-25 21:00:00	10630.0
2011-12-25 22:00:00	10627.0
2011-12-25 23:00:00	10563.0
2011-12-26 00:00:00	10187.0
2011-12-24 01:00:00	10698.0
2011-12-24 02:00:00	10021.0
2011-12-24 03:00:00	9505.0
2011-12-24 04:00:00	9355.0
2011-12-24 05:00:00	9237.0
2011-12-24 06:00:00	9261.0
2011-12-24 07:00:00	9498.0
2011-12-24 08:00:00	9864.0
2011-12-24 09:00:00	10029.0
2011-12-24 10:00:00	10187.0
2011-12-24 11:00:00	10327.0
2011-12-24 12:00:00	10329.0
2011-12-24 13:00:00	10292.0
2011-12-24 14:00:00	10211.0
2011-12-24 15:00:00	10034.0
2011-12-24 16:00:00	9904.0
2011-12-24 17:00:00	9919.0
2011-12-24 18:00:00	10743.0
2011-12-24 19:00:00	11519.0
2011-12-24 20:00:00	11437.0
2011-12-24 21:00:00	11235.0
2011-12-24 22:00:00	11126.0
2011-12-24 23:00:00	10934.0
2011-12-25 00:00:00	10584.0
2011-12-23 01:00:00	10853.0
2011-12-23 02:00:00	10177.0
2011-12-23 03:00:00	9758.0
2011-12-23 04:00:00	9560.0
2011-12-23 05:00:00	9504.0
2011-12-23 06:00:00	9718.0
2011-12-23 07:00:00	10265.0
2011-12-23 08:00:00	11162.0
2011-12-23 09:00:00	11534.0
2011-12-23 10:00:00	11686.0
2011-12-23 11:00:00	11707.0
2011-12-23 12:00:00	11686.0
2011-12-23 13:00:00	11509.0
2011-12-23 14:00:00	11374.0
2011-12-23 15:00:00	11301.0
2011-12-23 16:00:00	11395.0
2011-12-23 17:00:00	11668.0
2011-12-23 18:00:00	12618.0
2011-12-23 19:00:00	13158.0
2011-12-23 20:00:00	12967.0
2011-12-23 21:00:00	12736.0
2011-12-23 22:00:00	12512.0
2011-12-23 23:00:00	12165.0
2011-12-24 00:00:00	11489.0
2011-12-22 01:00:00	10668.0
2011-12-22 02:00:00	10013.0
2011-12-22 03:00:00	9584.0
2011-12-22 04:00:00	9325.0
2011-12-22 05:00:00	9303.0
2011-12-22 06:00:00	9550.0
2011-12-22 07:00:00	10219.0
2011-12-22 08:00:00	11347.0
2011-12-22 09:00:00	11903.0
2011-12-22 10:00:00	12167.0
2011-12-22 11:00:00	12327.0
2011-12-22 12:00:00	12451.0
2011-12-22 13:00:00	12476.0
2011-12-22 14:00:00	12405.0
2011-12-22 15:00:00	12544.0
2011-12-22 16:00:00	12593.0
2011-12-22 17:00:00	12763.0
2011-12-22 18:00:00	13401.0
2011-12-22 19:00:00	13766.0
2011-12-22 20:00:00	13530.0
2011-12-22 21:00:00	13326.0
2011-12-22 22:00:00	13032.0
2011-12-22 23:00:00	12580.0
2011-12-23 00:00:00	11779.0
2011-12-21 01:00:00	10682.0
2011-12-21 02:00:00	9935.0
2011-12-21 03:00:00	9518.0
2011-12-21 04:00:00	9292.0
2011-12-21 05:00:00	9248.0
2011-12-21 06:00:00	9439.0
2011-12-21 07:00:00	10028.0
2011-12-21 08:00:00	11174.0
2011-12-21 09:00:00	11891.0
2011-12-21 10:00:00	12165.0
2011-12-21 11:00:00	12344.0
2011-12-21 12:00:00	12374.0
2011-12-21 13:00:00	12319.0
2011-12-21 14:00:00	12366.0
2011-12-21 15:00:00	12476.0
2011-12-21 16:00:00	12467.0
2011-12-21 17:00:00	12612.0
2011-12-21 18:00:00	13355.0
2011-12-21 19:00:00	13655.0
2011-12-21 20:00:00	13412.0
2011-12-21 21:00:00	13205.0
2011-12-21 22:00:00	12939.0
2011-12-21 23:00:00	12466.0
2011-12-22 00:00:00	11630.0
2011-12-20 01:00:00	10576.0
2011-12-20 02:00:00	9883.0
2011-12-20 03:00:00	9525.0
2011-12-20 04:00:00	9305.0
2011-12-20 05:00:00	9276.0
2011-12-20 06:00:00	9538.0
2011-12-20 07:00:00	10244.0
2011-12-20 08:00:00	11431.0
2011-12-20 09:00:00	12162.0
2011-12-20 10:00:00	12330.0
2011-12-20 11:00:00	12362.0
2011-12-20 12:00:00	12456.0
2011-12-20 13:00:00	12486.0
2011-12-20 14:00:00	12454.0
2011-12-20 15:00:00	12476.0
2011-12-20 16:00:00	12426.0
2011-12-20 17:00:00	12590.0
2011-12-20 18:00:00	13293.0
2011-12-20 19:00:00	13796.0
2011-12-20 20:00:00	13616.0
2011-12-20 21:00:00	13380.0
2011-12-20 22:00:00	13078.0
2011-12-20 23:00:00	12559.0
2011-12-21 00:00:00	11634.0
2011-12-19 01:00:00	10102.0
2011-12-19 02:00:00	9535.0
2011-12-19 03:00:00	9225.0
2011-12-19 04:00:00	9070.0
2011-12-19 05:00:00	9072.0
2011-12-19 06:00:00	9330.0
2011-12-19 07:00:00	10038.0
2011-12-19 08:00:00	11245.0
2011-12-19 09:00:00	11838.0
2011-12-19 10:00:00	11903.0
2011-12-19 11:00:00	11960.0
2011-12-19 12:00:00	11970.0
2011-12-19 13:00:00	11896.0
2011-12-19 14:00:00	11829.0
2011-12-19 15:00:00	11869.0
2011-12-19 16:00:00	11856.0
2011-12-19 17:00:00	12113.0
2011-12-19 18:00:00	13039.0
2011-12-19 19:00:00	13522.0
2011-12-19 20:00:00	13371.0
2011-12-19 21:00:00	13170.0
2011-12-19 22:00:00	12904.0
2011-12-19 23:00:00	12402.0
2011-12-20 00:00:00	11514.0
2011-12-18 01:00:00	10664.0
2011-12-18 02:00:00	10059.0
2011-12-18 03:00:00	9583.0
2011-12-18 04:00:00	9400.0
2011-12-18 05:00:00	9280.0
2011-12-18 06:00:00	9277.0
2011-12-18 07:00:00	9472.0
2011-12-18 08:00:00	9810.0
2011-12-18 09:00:00	10037.0
2011-12-18 10:00:00	10272.0
2011-12-18 11:00:00	10477.0
2011-12-18 12:00:00	10425.0
2011-12-18 13:00:00	10351.0
2011-12-18 14:00:00	10285.0
2011-12-18 15:00:00	10175.0
2011-12-18 16:00:00	10142.0
2011-12-18 17:00:00	10223.0
2011-12-18 18:00:00	11250.0
2011-12-18 19:00:00	12159.0
2011-12-18 20:00:00	12308.0
2011-12-18 21:00:00	12234.0
2011-12-18 22:00:00	12058.0
2011-12-18 23:00:00	11626.0
2011-12-19 00:00:00	10939.0
2011-12-17 01:00:00	11120.0
2011-12-17 02:00:00	10415.0
2011-12-17 03:00:00	10010.0
2011-12-17 04:00:00	9770.0
2011-12-17 05:00:00	9682.0
2011-12-17 06:00:00	9775.0
2011-12-17 07:00:00	10113.0
2011-12-17 08:00:00	10607.0
2011-12-17 09:00:00	10939.0
2011-12-17 10:00:00	11264.0
2011-12-17 11:00:00	11566.0
2011-12-17 12:00:00	11700.0
2011-12-17 13:00:00	11730.0
2011-12-17 14:00:00	11550.0
2011-12-17 15:00:00	11395.0
2011-12-17 16:00:00	11277.0
2011-12-17 17:00:00	11462.0
2011-12-17 18:00:00	12203.0
2011-12-17 19:00:00	12734.0
2011-12-17 20:00:00	12666.0
2011-12-17 21:00:00	12527.0
2011-12-17 22:00:00	12334.0
2011-12-17 23:00:00	11999.0
2011-12-18 00:00:00	11395.0
2011-12-16 01:00:00	10981.0
2011-12-16 02:00:00	10314.0
2011-12-16 03:00:00	9944.0
2011-12-16 04:00:00	9797.0
2011-12-16 05:00:00	9809.0
2011-12-16 06:00:00	10044.0
2011-12-16 07:00:00	10831.0
2011-12-16 08:00:00	12069.0
2011-12-16 09:00:00	12676.0
2011-12-16 10:00:00	12735.0
2011-12-16 11:00:00	12637.0
2011-12-16 12:00:00	12576.0
2011-12-16 13:00:00	12352.0
2011-12-16 14:00:00	12191.0
2011-12-16 15:00:00	12119.0
2011-12-16 16:00:00	11987.0
2011-12-16 17:00:00	12060.0
2011-12-16 18:00:00	12946.0
2011-12-16 19:00:00	13744.0
2011-12-16 20:00:00	13666.0
2011-12-16 21:00:00	13399.0
2011-12-16 22:00:00	13124.0
2011-12-16 23:00:00	12759.0
2011-12-17 00:00:00	11979.0
2011-12-15 01:00:00	10211.0
2011-12-15 02:00:00	9511.0
2011-12-15 03:00:00	9126.0
2011-12-15 04:00:00	8896.0
2011-12-15 05:00:00	8864.0
2011-12-15 06:00:00	9066.0
2011-12-15 07:00:00	9808.0
2011-12-15 08:00:00	11073.0
2011-12-15 09:00:00	11843.0
2011-12-15 10:00:00	12094.0
2011-12-15 11:00:00	12185.0
2011-12-15 12:00:00	12308.0
2011-12-15 13:00:00	12368.0
2011-12-15 14:00:00	12408.0
2011-12-15 15:00:00	12564.0
2011-12-15 16:00:00	12607.0
2011-12-15 17:00:00	12790.0
2011-12-15 18:00:00	13511.0
2011-12-15 19:00:00	14016.0
2011-12-15 20:00:00	13872.0
2011-12-15 21:00:00	13698.0
2011-12-15 22:00:00	13340.0
2011-12-15 23:00:00	12863.0
2011-12-16 00:00:00	11935.0
2011-12-14 01:00:00	10517.0
2011-12-14 02:00:00	9852.0
2011-12-14 03:00:00	9448.0
2011-12-14 04:00:00	9284.0
2011-12-14 05:00:00	9228.0
2011-12-14 06:00:00	9439.0
2011-12-14 07:00:00	10186.0
2011-12-14 08:00:00	11439.0
2011-12-14 09:00:00	12193.0
2011-12-14 10:00:00	12480.0
2011-12-14 11:00:00	12741.0
2011-12-14 12:00:00	12739.0
2011-12-14 13:00:00	12584.0
2011-12-14 14:00:00	12477.0
2011-12-14 15:00:00	12514.0
2011-12-14 16:00:00	12521.0
2011-12-14 17:00:00	12688.0
2011-12-14 18:00:00	13394.0
2011-12-14 19:00:00	13628.0
2011-12-14 20:00:00	13361.0
2011-12-14 21:00:00	13112.0
2011-12-14 22:00:00	12789.0
2011-12-14 23:00:00	12206.0
2011-12-15 00:00:00	11214.0
2011-12-13 01:00:00	10490.0
2011-12-13 02:00:00	9902.0
2011-12-13 03:00:00	9531.0
2011-12-13 04:00:00	9334.0
2011-12-13 05:00:00	9290.0
2011-12-13 06:00:00	9534.0
2011-12-13 07:00:00	10297.0
2011-12-13 08:00:00	11545.0
2011-12-13 09:00:00	12265.0
2011-12-13 10:00:00	12345.0
2011-12-13 11:00:00	12382.0
2011-12-13 12:00:00	12576.0
2011-12-13 13:00:00	12405.0
2011-12-13 14:00:00	12307.0
2011-12-13 15:00:00	12323.0
2011-12-13 16:00:00	12219.0
2011-12-13 17:00:00	12351.0
2011-12-13 18:00:00	13234.0
2011-12-13 19:00:00	13637.0
2011-12-13 20:00:00	13455.0
2011-12-13 21:00:00	13231.0
2011-12-13 22:00:00	12939.0
2011-12-13 23:00:00	12386.0
2011-12-14 00:00:00	11474.0
2011-12-12 01:00:00	10335.0
2011-12-12 02:00:00	9882.0
2011-12-12 03:00:00	9609.0
2011-12-12 04:00:00	9536.0
2011-12-12 05:00:00	9585.0
2011-12-12 06:00:00	9905.0
2011-12-12 07:00:00	10698.0
2011-12-12 08:00:00	12007.0
2011-12-12 09:00:00	12594.0
2011-12-12 10:00:00	12641.0
2011-12-12 11:00:00	12553.0
2011-12-12 12:00:00	12436.0
2011-12-12 13:00:00	12358.0
2011-12-12 14:00:00	12198.0
2011-12-12 15:00:00	12141.0
2011-12-12 16:00:00	12122.0
2011-12-12 17:00:00	12175.0
2011-12-12 18:00:00	13078.0
2011-12-12 19:00:00	13766.0
2011-12-12 20:00:00	13557.0
2011-12-12 21:00:00	13309.0
2011-12-12 22:00:00	13019.0
2011-12-12 23:00:00	12461.0
2011-12-13 00:00:00	11463.0
2011-12-11 01:00:00	10985.0
2011-12-11 02:00:00	10416.0
2011-12-11 03:00:00	9967.0
2011-12-11 04:00:00	9730.0
2011-12-11 05:00:00	9700.0
2011-12-11 06:00:00	9689.0
2011-12-11 07:00:00	9850.0
2011-12-11 08:00:00	10135.0
2011-12-11 09:00:00	10186.0
2011-12-11 10:00:00	10342.0
2011-12-11 11:00:00	10457.0
2011-12-11 12:00:00	10492.0
2011-12-11 13:00:00	10428.0
2011-12-11 14:00:00	10368.0
2011-12-11 15:00:00	10234.0
2011-12-11 16:00:00	10183.0
2011-12-11 17:00:00	10314.0
2011-12-11 18:00:00	11315.0
2011-12-11 19:00:00	12238.0
2011-12-11 20:00:00	12396.0
2011-12-11 21:00:00	12389.0
2011-12-11 22:00:00	12186.0
2011-12-11 23:00:00	11823.0
2011-12-12 00:00:00	11079.0
2011-12-10 01:00:00	11502.0
2011-12-10 02:00:00	10836.0
2011-12-10 03:00:00	10510.0
2011-12-10 04:00:00	10311.0
2011-12-10 05:00:00	10272.0
2011-12-10 06:00:00	10350.0
2011-12-10 07:00:00	10703.0
2011-12-10 08:00:00	11274.0
2011-12-10 09:00:00	11550.0
2011-12-10 10:00:00	11748.0
2011-12-10 11:00:00	11889.0
2011-12-10 12:00:00	11888.0
2011-12-10 13:00:00	11789.0
2011-12-10 14:00:00	11553.0
2011-12-10 15:00:00	11331.0
2011-12-10 16:00:00	11224.0
2011-12-10 17:00:00	11318.0
2011-12-10 18:00:00	12308.0
2011-12-10 19:00:00	13128.0
2011-12-10 20:00:00	13050.0
2011-12-10 21:00:00	12945.0
2011-12-10 22:00:00	12677.0
2011-12-10 23:00:00	12363.0
2011-12-11 00:00:00	11705.0
2011-12-09 01:00:00	10825.0
2011-12-09 02:00:00	10237.0
2011-12-09 03:00:00	9938.0
2011-12-09 04:00:00	9762.0
2011-12-09 05:00:00	9802.0
2011-12-09 06:00:00	10064.0
2011-12-09 07:00:00	10730.0
2011-12-09 08:00:00	11993.0
2011-12-09 09:00:00	12563.0
2011-12-09 10:00:00	12736.0
2011-12-09 11:00:00	12689.0
2011-12-09 12:00:00	12695.0
2011-12-09 13:00:00	12610.0
2011-12-09 14:00:00	12539.0
2011-12-09 15:00:00	12446.0
2011-12-09 16:00:00	12375.0
2011-12-09 17:00:00	12405.0
2011-12-09 18:00:00	13367.0
2011-12-09 19:00:00	14066.0
2011-12-09 20:00:00	13947.0
2011-12-09 21:00:00	13742.0
2011-12-09 22:00:00	13478.0
2011-12-09 23:00:00	13098.0
2011-12-10 00:00:00	12315.0
2011-12-08 01:00:00	10947.0
2011-12-08 02:00:00	10329.0
2011-12-08 03:00:00	10000.0
2011-12-08 04:00:00	9807.0
2011-12-08 05:00:00	9784.0
2011-12-08 06:00:00	10039.0
2011-12-08 07:00:00	10798.0
2011-12-08 08:00:00	12064.0
2011-12-08 09:00:00	12629.0
2011-12-08 10:00:00	12718.0
2011-12-08 11:00:00	12691.0
2011-12-08 12:00:00	12688.0
2011-12-08 13:00:00	12585.0
2011-12-08 14:00:00	12481.0
2011-12-08 15:00:00	12390.0
2011-12-08 16:00:00	12307.0
2011-12-08 17:00:00	12493.0
2011-12-08 18:00:00	13399.0
2011-12-08 19:00:00	13910.0
2011-12-08 20:00:00	13781.0
2011-12-08 21:00:00	13567.0
2011-12-08 22:00:00	13230.0
2011-12-08 23:00:00	12705.0
2011-12-09 00:00:00	11738.0
2011-12-07 01:00:00	10740.0
2011-12-07 02:00:00	10122.0
2011-12-07 03:00:00	9758.0
2011-12-07 04:00:00	9520.0
2011-12-07 05:00:00	9530.0
2011-12-07 06:00:00	9791.0
2011-12-07 07:00:00	10570.0
2011-12-07 08:00:00	11858.0
2011-12-07 09:00:00	12370.0
2011-12-07 10:00:00	12497.0
2011-12-07 11:00:00	12468.0
2011-12-07 12:00:00	12522.0
2011-12-07 13:00:00	12519.0
2011-12-07 14:00:00	12350.0
2011-12-07 15:00:00	12334.0
2011-12-07 16:00:00	12249.0
2011-12-07 17:00:00	12398.0
2011-12-07 18:00:00	13331.0
2011-12-07 19:00:00	14021.0
2011-12-07 20:00:00	13890.0
2011-12-07 21:00:00	13700.0
2011-12-07 22:00:00	13392.0
2011-12-07 23:00:00	12818.0
2011-12-08 00:00:00	11873.0
2011-12-06 01:00:00	10443.0
2011-12-06 02:00:00	9834.0
2011-12-06 03:00:00	9495.0
2011-12-06 04:00:00	9320.0
2011-12-06 05:00:00	9296.0
2011-12-06 06:00:00	9590.0
2011-12-06 07:00:00	10343.0
2011-12-06 08:00:00	11633.0
2011-12-06 09:00:00	12231.0
2011-12-06 10:00:00	12414.0
2011-12-06 11:00:00	12490.0
2011-12-06 12:00:00	12560.0
2011-12-06 13:00:00	12571.0
2011-12-06 14:00:00	12495.0
2011-12-06 15:00:00	12450.0
2011-12-06 16:00:00	12339.0
2011-12-06 17:00:00	12356.0
2011-12-06 18:00:00	13219.0
2011-12-06 19:00:00	13910.0
2011-12-06 20:00:00	13774.0
2011-12-06 21:00:00	13584.0
2011-12-06 22:00:00	13301.0
2011-12-06 23:00:00	12709.0
2011-12-07 00:00:00	11701.0
2011-12-05 01:00:00	9716.0
2011-12-05 02:00:00	9266.0
2011-12-05 03:00:00	9014.0
2011-12-05 04:00:00	8926.0
2011-12-05 05:00:00	8947.0
2011-12-05 06:00:00	9268.0
2011-12-05 07:00:00	10057.0
2011-12-05 08:00:00	11419.0
2011-12-05 09:00:00	11991.0
2011-12-05 10:00:00	12165.0
2011-12-05 11:00:00	12268.0
2011-12-05 12:00:00	12356.0
2011-12-05 13:00:00	12357.0
2011-12-05 14:00:00	12352.0
2011-12-05 15:00:00	12409.0
2011-12-05 16:00:00	12411.0
2011-12-05 17:00:00	12547.0
2011-12-05 18:00:00	13304.0
2011-12-05 19:00:00	13694.0
2011-12-05 20:00:00	13485.0
2011-12-05 21:00:00	13253.0
2011-12-05 22:00:00	12955.0
2011-12-05 23:00:00	12382.0
2011-12-06 00:00:00	11383.0
2011-12-04 01:00:00	9800.0
2011-12-04 02:00:00	9175.0
2011-12-04 03:00:00	8715.0
2011-12-04 04:00:00	8542.0
2011-12-04 05:00:00	8409.0
2011-12-04 06:00:00	8375.0
2011-12-04 07:00:00	8449.0
2011-12-04 08:00:00	8703.0
2011-12-04 09:00:00	8892.0
2011-12-04 10:00:00	9218.0
2011-12-04 11:00:00	9583.0
2011-12-04 12:00:00	9863.0
2011-12-04 13:00:00	10022.0
2011-12-04 14:00:00	10165.0
2011-12-04 15:00:00	10237.0
2011-12-04 16:00:00	10322.0
2011-12-04 17:00:00	10588.0
2011-12-04 18:00:00	11359.0
2011-12-04 19:00:00	11862.0
2011-12-04 20:00:00	11844.0
2011-12-04 21:00:00	11765.0
2011-12-04 22:00:00	11516.0
2011-12-04 23:00:00	11114.0
2011-12-05 00:00:00	10400.0
2011-12-03 01:00:00	10615.0
2011-12-03 02:00:00	9917.0
2011-12-03 03:00:00	9494.0
2011-12-03 04:00:00	9195.0
2011-12-03 05:00:00	9041.0
2011-12-03 06:00:00	9014.0
2011-12-03 07:00:00	9327.0
2011-12-03 08:00:00	9808.0
2011-12-03 09:00:00	10255.0
2011-12-03 10:00:00	10549.0
2011-12-03 11:00:00	10781.0
2011-12-03 12:00:00	10884.0
2011-12-03 13:00:00	10882.0
2011-12-03 14:00:00	10786.0
2011-12-03 15:00:00	10483.0
2011-12-03 16:00:00	10304.0
2011-12-03 17:00:00	10241.0
2011-12-03 18:00:00	11142.0
2011-12-03 19:00:00	11710.0
2011-12-03 20:00:00	11689.0
2011-12-03 21:00:00	11542.0
2011-12-03 22:00:00	11358.0
2011-12-03 23:00:00	11018.0
2011-12-04 00:00:00	10488.0
2011-12-02 01:00:00	10471.0
2011-12-02 02:00:00	9923.0
2011-12-02 03:00:00	9631.0
2011-12-02 04:00:00	9434.0
2011-12-02 05:00:00	9421.0
2011-12-02 06:00:00	9650.0
2011-12-02 07:00:00	10371.0
2011-12-02 08:00:00	11618.0
2011-12-02 09:00:00	12095.0
2011-12-02 10:00:00	12174.0
2011-12-02 11:00:00	12216.0
2011-12-02 12:00:00	12172.0
2011-12-02 13:00:00	12100.0
2011-12-02 14:00:00	11925.0
2011-12-02 15:00:00	11909.0
2011-12-02 16:00:00	11811.0
2011-12-02 17:00:00	11830.0
2011-12-02 18:00:00	12647.0
2011-12-02 19:00:00	13239.0
2011-12-02 20:00:00	13121.0
2011-12-02 21:00:00	12910.0
2011-12-02 22:00:00	12627.0
2011-12-02 23:00:00	12242.0
2011-12-03 00:00:00	11475.0
2011-12-01 01:00:00	10543.0
2011-12-01 02:00:00	9986.0
2011-12-01 03:00:00	9688.0
2011-12-01 04:00:00	9476.0
2011-12-01 05:00:00	9466.0
2011-12-01 06:00:00	9742.0
2011-12-01 07:00:00	10479.0
2011-12-01 08:00:00	11728.0
2011-12-01 09:00:00	12176.0
2011-12-01 10:00:00	12288.0
2011-12-01 11:00:00	12291.0
2011-12-01 12:00:00	12286.0
2011-12-01 13:00:00	12130.0
2011-12-01 14:00:00	12038.0
2011-12-01 15:00:00	11984.0
2011-12-01 16:00:00	11982.0
2011-12-01 17:00:00	12204.0
2011-12-01 18:00:00	12906.0
2011-12-01 19:00:00	13361.0
2011-12-01 20:00:00	13269.0
2011-12-01 21:00:00	13053.0
2011-12-01 22:00:00	12740.0
2011-12-01 23:00:00	12219.0
2011-12-02 00:00:00	11298.0
2011-11-30 01:00:00	10646.0
2011-11-30 02:00:00	10080.0
2011-11-30 03:00:00	9803.0
2011-11-30 04:00:00	9658.0
2011-11-30 05:00:00	9636.0
2011-11-30 06:00:00	9908.0
2011-11-30 07:00:00	10679.0
2011-11-30 08:00:00	11919.0
2011-11-30 09:00:00	12374.0
2011-11-30 10:00:00	12448.0
2011-11-30 11:00:00	12412.0
2011-11-30 12:00:00	12356.0
2011-11-30 13:00:00	12286.0
2011-11-30 14:00:00	12118.0
2011-11-30 15:00:00	12028.0
2011-11-30 16:00:00	11901.0
2011-11-30 17:00:00	11987.0
2011-11-30 18:00:00	12831.0
2011-11-30 19:00:00	13499.0
2011-11-30 20:00:00	13379.0
2011-11-30 21:00:00	13200.0
2011-11-30 22:00:00	12912.0
2011-11-30 23:00:00	12346.0
2011-12-01 00:00:00	11408.0
2011-11-29 01:00:00	10470.0
2011-11-29 02:00:00	9879.0
2011-11-29 03:00:00	9541.0
2011-11-29 04:00:00	9353.0
2011-11-29 05:00:00	9347.0
2011-11-29 06:00:00	9572.0
2011-11-29 07:00:00	10335.0
2011-11-29 08:00:00	11618.0
2011-11-29 09:00:00	12253.0
2011-11-29 10:00:00	12387.0
2011-11-29 11:00:00	12505.0
2011-11-29 12:00:00	12568.0
2011-11-29 13:00:00	12555.0
2011-11-29 14:00:00	12458.0
2011-11-29 15:00:00	12477.0
2011-11-29 16:00:00	12430.0
2011-11-29 17:00:00	12454.0
2011-11-29 18:00:00	13153.0
2011-11-29 19:00:00	13678.0
2011-11-29 20:00:00	13531.0
2011-11-29 21:00:00	13327.0
2011-11-29 22:00:00	12984.0
2011-11-29 23:00:00	12419.0
2011-11-30 00:00:00	11519.0
2011-11-28 01:00:00	9555.0
2011-11-28 02:00:00	9090.0
2011-11-28 03:00:00	8902.0
2011-11-28 04:00:00	8741.0
2011-11-28 05:00:00	8812.0
2011-11-28 06:00:00	9075.0
2011-11-28 07:00:00	9963.0
2011-11-28 08:00:00	11258.0
2011-11-28 09:00:00	11894.0
2011-11-28 10:00:00	12029.0
2011-11-28 11:00:00	12145.0
2011-11-28 12:00:00	12166.0
2011-11-28 13:00:00	12232.0
2011-11-28 14:00:00	12206.0
2011-11-28 15:00:00	12284.0
2011-11-28 16:00:00	12265.0
2011-11-28 17:00:00	12329.0
2011-11-28 18:00:00	13027.0
2011-11-28 19:00:00	13486.0
2011-11-28 20:00:00	13326.0
2011-11-28 21:00:00	13117.0
2011-11-28 22:00:00	12824.0
2011-11-28 23:00:00	12248.0
2011-11-29 00:00:00	11322.0
2011-11-27 01:00:00	9110.0
2011-11-27 02:00:00	8628.0
2011-11-27 03:00:00	8262.0
2011-11-27 04:00:00	8068.0
2011-11-27 05:00:00	7987.0
2011-11-27 06:00:00	8064.0
2011-11-27 07:00:00	8182.0
2011-11-27 08:00:00	8525.0
2011-11-27 09:00:00	8720.0
2011-11-27 10:00:00	9128.0
2011-11-27 11:00:00	9530.0
2011-11-27 12:00:00	9822.0
2011-11-27 13:00:00	9991.0
2011-11-27 14:00:00	10132.0
2011-11-27 15:00:00	10172.0
2011-11-27 16:00:00	10262.0
2011-11-27 17:00:00	10454.0
2011-11-27 18:00:00	11161.0
2011-11-27 19:00:00	11606.0
2011-11-27 20:00:00	11574.0
2011-11-27 21:00:00	11477.0
2011-11-27 22:00:00	11219.0
2011-11-27 23:00:00	10789.0
2011-11-28 00:00:00	10146.0
2011-11-26 01:00:00	8970.0
2011-11-26 02:00:00	8441.0
2011-11-26 03:00:00	8162.0
2011-11-26 04:00:00	7919.0
2011-11-26 05:00:00	7873.0
2011-11-26 06:00:00	7873.0
2011-11-26 07:00:00	8106.0
2011-11-26 08:00:00	8501.0
2011-11-26 09:00:00	8792.0
2011-11-26 10:00:00	9253.0
2011-11-26 11:00:00	9601.0
2011-11-26 12:00:00	9920.0
2011-11-26 13:00:00	10030.0
2011-11-26 14:00:00	10085.0
2011-11-26 15:00:00	10006.0
2011-11-26 16:00:00	9962.0
2011-11-26 17:00:00	10058.0
2011-11-26 18:00:00	10590.0
2011-11-26 19:00:00	10903.0
2011-11-26 20:00:00	10838.0
2011-11-26 21:00:00	10764.0
2011-11-26 22:00:00	10505.0
2011-11-26 23:00:00	10258.0
2011-11-27 00:00:00	9763.0
2011-11-25 01:00:00	8804.0
2011-11-25 02:00:00	8450.0
2011-11-25 03:00:00	8242.0
2011-11-25 04:00:00	8110.0
2011-11-25 05:00:00	8108.0
2011-11-25 06:00:00	8284.0
2011-11-25 07:00:00	8704.0
2011-11-25 08:00:00	9181.0
2011-11-25 09:00:00	9246.0
2011-11-25 10:00:00	9427.0
2011-11-25 11:00:00	9587.0
2011-11-25 12:00:00	9636.0
2011-11-25 13:00:00	9650.0
2011-11-25 14:00:00	9568.0
2011-11-25 15:00:00	9486.0
2011-11-25 16:00:00	9548.0
2011-11-25 17:00:00	9658.0
2011-11-25 18:00:00	10523.0
2011-11-25 19:00:00	10991.0
2011-11-25 20:00:00	10843.0
2011-11-25 21:00:00	10673.0
2011-11-25 22:00:00	10409.0
2011-11-25 23:00:00	10120.0
2011-11-26 00:00:00	9556.0
2011-11-24 01:00:00	9766.0
2011-11-24 02:00:00	9161.0
2011-11-24 03:00:00	8802.0
2011-11-24 04:00:00	8542.0
2011-11-24 05:00:00	8382.0
2011-11-24 06:00:00	8395.0
2011-11-24 07:00:00	8547.0
2011-11-24 08:00:00	8774.0
2011-11-24 09:00:00	8827.0
2011-11-24 10:00:00	9096.0
2011-11-24 11:00:00	9436.0
2011-11-24 12:00:00	9659.0
2011-11-24 13:00:00	9752.0
2011-11-24 14:00:00	9673.0
2011-11-24 15:00:00	9513.0
2011-11-24 16:00:00	9299.0
2011-11-24 17:00:00	9195.0
2011-11-24 18:00:00	9571.0
2011-11-24 19:00:00	9883.0
2011-11-24 20:00:00	9777.0
2011-11-24 21:00:00	9716.0
2011-11-24 22:00:00	9640.0
2011-11-24 23:00:00	9520.0
2011-11-25 00:00:00	9223.0
2011-11-23 01:00:00	10065.0
2011-11-23 02:00:00	9524.0
2011-11-23 03:00:00	9181.0
2011-11-23 04:00:00	8995.0
2011-11-23 05:00:00	8969.0
2011-11-23 06:00:00	9226.0
2011-11-23 07:00:00	9936.0
2011-11-23 08:00:00	10926.0
2011-11-23 09:00:00	11383.0
2011-11-23 10:00:00	11672.0
2011-11-23 11:00:00	11819.0
2011-11-23 12:00:00	11847.0
2011-11-23 13:00:00	11754.0
2011-11-23 14:00:00	11551.0
2011-11-23 15:00:00	11451.0
2011-11-23 16:00:00	11291.0
2011-11-23 17:00:00	11176.0
2011-11-23 18:00:00	11737.0
2011-11-23 19:00:00	12366.0
2011-11-23 20:00:00	12178.0
2011-11-23 21:00:00	11925.0
2011-11-23 22:00:00	11677.0
2011-11-23 23:00:00	11211.0
2011-11-24 00:00:00	10557.0
2011-11-22 01:00:00	9879.0
2011-11-22 02:00:00	9363.0
2011-11-22 03:00:00	9033.0
2011-11-22 04:00:00	8832.0
2011-11-22 05:00:00	8793.0
2011-11-22 06:00:00	9032.0
2011-11-22 07:00:00	9747.0
2011-11-22 08:00:00	10938.0
2011-11-22 09:00:00	11712.0
2011-11-22 10:00:00	12020.0
2011-11-22 11:00:00	12179.0
2011-11-22 12:00:00	12323.0
2011-11-22 13:00:00	12268.0
2011-11-22 14:00:00	12290.0
2011-11-22 15:00:00	12292.0
2011-11-22 16:00:00	12252.0
2011-11-22 17:00:00	12294.0
2011-11-22 18:00:00	12773.0
2011-11-22 19:00:00	13016.0
2011-11-22 20:00:00	12774.0
2011-11-22 21:00:00	12494.0
2011-11-22 22:00:00	12144.0
2011-11-22 23:00:00	11641.0
2011-11-23 00:00:00	10862.0
2011-11-21 01:00:00	9393.0
2011-11-21 02:00:00	8975.0
2011-11-21 03:00:00	8760.0
2011-11-21 04:00:00	8660.0
2011-11-21 05:00:00	8691.0
2011-11-21 06:00:00	8971.0
2011-11-21 07:00:00	9775.0
2011-11-21 08:00:00	10939.0
2011-11-21 09:00:00	11529.0
2011-11-21 10:00:00	11796.0
2011-11-21 11:00:00	11882.0
2011-11-21 12:00:00	11938.0
2011-11-21 13:00:00	11850.0
2011-11-21 14:00:00	11709.0
2011-11-21 15:00:00	11702.0
2011-11-21 16:00:00	11618.0
2011-11-21 17:00:00	11710.0
2011-11-21 18:00:00	12370.0
2011-11-21 19:00:00	12812.0
2011-11-21 20:00:00	12604.0
2011-11-21 21:00:00	12358.0
2011-11-21 22:00:00	12054.0
2011-11-21 23:00:00	11503.0
2011-11-22 00:00:00	10693.0
2011-11-20 01:00:00	9203.0
2011-11-20 02:00:00	8709.0
2011-11-20 03:00:00	8418.0
2011-11-20 04:00:00	8272.0
2011-11-20 05:00:00	8139.0
2011-11-20 06:00:00	8160.0
2011-11-20 07:00:00	8347.0
2011-11-20 08:00:00	8614.0
2011-11-20 09:00:00	8630.0
2011-11-20 10:00:00	8980.0
2011-11-20 11:00:00	9330.0
2011-11-20 12:00:00	9599.0
2011-11-20 13:00:00	9643.0
2011-11-20 14:00:00	9789.0
2011-11-20 15:00:00	9855.0
2011-11-20 16:00:00	9919.0
2011-11-20 17:00:00	10051.0
2011-11-20 18:00:00	10739.0
2011-11-20 19:00:00	11243.0
2011-11-20 20:00:00	11244.0
2011-11-20 21:00:00	11107.0
2011-11-20 22:00:00	10891.0
2011-11-20 23:00:00	10508.0
2011-11-21 00:00:00	9950.0
2011-11-19 01:00:00	10117.0
2011-11-19 02:00:00	9514.0
2011-11-19 03:00:00	9149.0
2011-11-19 04:00:00	8903.0
2011-11-19 05:00:00	8788.0
2011-11-19 06:00:00	8873.0
2011-11-19 07:00:00	9133.0
2011-11-19 08:00:00	9646.0
2011-11-19 09:00:00	9946.0
2011-11-19 10:00:00	10383.0
2011-11-19 11:00:00	10691.0
2011-11-19 12:00:00	10784.0
2011-11-19 13:00:00	10571.0
2011-11-19 14:00:00	10388.0
2011-11-19 15:00:00	10376.0
2011-11-19 16:00:00	10290.0
2011-11-19 17:00:00	10287.0
2011-11-19 18:00:00	10794.0
2011-11-19 19:00:00	11209.0
2011-11-19 20:00:00	11118.0
2011-11-19 21:00:00	10886.0
2011-11-19 22:00:00	10693.0
2011-11-19 23:00:00	10330.0
2011-11-20 00:00:00	9766.0
2011-11-18 01:00:00	10613.0
2011-11-18 02:00:00	10120.0
2011-11-18 03:00:00	9835.0
2011-11-18 04:00:00	9655.0
2011-11-18 05:00:00	9656.0
2011-11-18 06:00:00	9886.0
2011-11-18 07:00:00	10629.0
2011-11-18 08:00:00	11720.0
2011-11-18 09:00:00	12129.0
2011-11-18 10:00:00	12220.0
2011-11-18 11:00:00	12206.0
2011-11-18 12:00:00	12231.0
2011-11-18 13:00:00	12130.0
2011-11-18 14:00:00	11998.0
2011-11-18 15:00:00	11921.0
2011-11-18 16:00:00	11706.0
2011-11-18 17:00:00	11648.0
2011-11-18 18:00:00	12170.0
2011-11-18 19:00:00	12700.0
2011-11-18 20:00:00	12528.0
2011-11-18 21:00:00	12237.0
2011-11-18 22:00:00	11929.0
2011-11-18 23:00:00	11497.0
2011-11-19 00:00:00	10812.0
2011-11-17 01:00:00	10279.0
2011-11-17 02:00:00	9795.0
2011-11-17 03:00:00	9545.0
2011-11-17 04:00:00	9367.0
2011-11-17 05:00:00	9379.0
2011-11-17 06:00:00	9658.0
2011-11-17 07:00:00	10459.0
2011-11-17 08:00:00	11604.0
2011-11-17 09:00:00	12056.0
2011-11-17 10:00:00	12195.0
2011-11-17 11:00:00	12285.0
2011-11-17 12:00:00	12331.0
2011-11-17 13:00:00	12280.0
2011-11-17 14:00:00	12196.0
2011-11-17 15:00:00	12191.0
2011-11-17 16:00:00	12073.0
2011-11-17 17:00:00	12060.0
2011-11-17 18:00:00	12638.0
2011-11-17 19:00:00	13235.0
2011-11-17 20:00:00	13171.0
2011-11-17 21:00:00	12982.0
2011-11-17 22:00:00	12704.0
2011-11-17 23:00:00	12186.0
2011-11-18 00:00:00	11400.0
2011-11-16 01:00:00	9626.0
2011-11-16 02:00:00	9160.0
2011-11-16 03:00:00	8902.0
2011-11-16 04:00:00	8745.0
2011-11-16 05:00:00	8749.0
2011-11-16 06:00:00	9050.0
2011-11-16 07:00:00	9850.0
2011-11-16 08:00:00	11063.0
2011-11-16 09:00:00	11563.0
2011-11-16 10:00:00	11783.0
2011-11-16 11:00:00	11937.0
2011-11-16 12:00:00	11990.0
2011-11-16 13:00:00	11966.0
2011-11-16 14:00:00	11925.0
2011-11-16 15:00:00	11892.0
2011-11-16 16:00:00	11790.0
2011-11-16 17:00:00	11786.0
2011-11-16 18:00:00	12336.0
2011-11-16 19:00:00	12978.0
2011-11-16 20:00:00	12810.0
2011-11-16 21:00:00	12622.0
2011-11-16 22:00:00	12329.0
2011-11-16 23:00:00	11825.0
2011-11-17 00:00:00	11040.0
2011-11-15 01:00:00	9605.0
2011-11-15 02:00:00	9095.0
2011-11-15 03:00:00	8841.0
2011-11-15 04:00:00	8689.0
2011-11-15 05:00:00	8691.0
2011-11-15 06:00:00	8978.0
2011-11-15 07:00:00	9740.0
2011-11-15 08:00:00	10898.0
2011-11-15 09:00:00	11339.0
2011-11-15 10:00:00	11455.0
2011-11-15 11:00:00	11533.0
2011-11-15 12:00:00	11588.0
2011-11-15 13:00:00	11598.0
2011-11-15 14:00:00	11536.0
2011-11-15 15:00:00	11513.0
2011-11-15 16:00:00	11427.0
2011-11-15 17:00:00	11351.0
2011-11-15 18:00:00	11733.0
2011-11-15 19:00:00	12318.0
2011-11-15 20:00:00	12200.0
2011-11-15 21:00:00	11986.0
2011-11-15 22:00:00	11677.0
2011-11-15 23:00:00	11141.0
2011-11-16 00:00:00	10349.0
2011-11-14 01:00:00	8792.0
2011-11-14 02:00:00	8423.0
2011-11-14 03:00:00	8243.0
2011-11-14 04:00:00	8129.0
2011-11-14 05:00:00	8215.0
2011-11-14 06:00:00	8498.0
2011-11-14 07:00:00	9383.0
2011-11-14 08:00:00	10601.0
2011-11-14 09:00:00	11202.0
2011-11-14 10:00:00	11485.0
2011-11-14 11:00:00	11673.0
2011-11-14 12:00:00	11841.0
2011-11-14 13:00:00	11829.0
2011-11-14 14:00:00	11791.0
2011-11-14 15:00:00	11718.0
2011-11-14 16:00:00	11528.0
2011-11-14 17:00:00	11433.0
2011-11-14 18:00:00	11954.0
2011-11-14 19:00:00	12513.0
2011-11-14 20:00:00	12333.0
2011-11-14 21:00:00	12100.0
2011-11-14 22:00:00	11754.0
2011-11-14 23:00:00	11235.0
2011-11-15 00:00:00	10404.0
2011-11-13 01:00:00	9151.0
2011-11-13 02:00:00	8673.0
2011-11-13 03:00:00	8419.0
2011-11-13 04:00:00	8140.0
2011-11-13 05:00:00	8067.0
2011-11-13 06:00:00	8054.0
2011-11-13 07:00:00	8162.0
2011-11-13 08:00:00	8341.0
2011-11-13 09:00:00	8402.0
2011-11-13 10:00:00	8767.0
2011-11-13 11:00:00	9058.0
2011-11-13 12:00:00	9306.0
2011-11-13 13:00:00	9455.0
2011-11-13 14:00:00	9415.0
2011-11-13 15:00:00	9399.0
2011-11-13 16:00:00	9329.0
2011-11-13 17:00:00	9377.0
2011-11-13 18:00:00	9850.0
2011-11-13 19:00:00	10672.0
2011-11-13 20:00:00	10682.0
2011-11-13 21:00:00	10545.0
2011-11-13 22:00:00	10337.0
2011-11-13 23:00:00	9937.0
2011-11-14 00:00:00	9376.0
2011-11-12 01:00:00	10047.0
2011-11-12 02:00:00	9577.0
2011-11-12 03:00:00	9214.0
2011-11-12 04:00:00	9021.0
2011-11-12 05:00:00	8917.0
2011-11-12 06:00:00	8979.0
2011-11-12 07:00:00	9287.0
2011-11-12 08:00:00	9641.0
2011-11-12 09:00:00	9817.0
2011-11-12 10:00:00	10042.0
2011-11-12 11:00:00	10253.0
2011-11-12 12:00:00	10255.0
2011-11-12 13:00:00	10202.0
2011-11-12 14:00:00	10013.0
2011-11-12 15:00:00	9877.0
2011-11-12 16:00:00	9732.0
2011-11-12 17:00:00	9816.0
2011-11-12 18:00:00	10399.0
2011-11-12 19:00:00	11033.0
2011-11-12 20:00:00	10958.0
2011-11-12 21:00:00	10786.0
2011-11-12 22:00:00	10523.0
2011-11-12 23:00:00	10218.0
2011-11-13 00:00:00	9703.0
2011-11-11 01:00:00	10312.0
2011-11-11 02:00:00	9799.0
2011-11-11 03:00:00	9527.0
2011-11-11 04:00:00	9325.0
2011-11-11 05:00:00	9305.0
2011-11-11 06:00:00	9536.0
2011-11-11 07:00:00	10192.0
2011-11-11 08:00:00	11116.0
2011-11-11 09:00:00	11555.0
2011-11-11 10:00:00	11908.0
2011-11-11 11:00:00	12108.0
2011-11-11 12:00:00	12178.0
2011-11-11 13:00:00	12109.0
2011-11-11 14:00:00	11929.0
2011-11-11 15:00:00	11839.0
2011-11-11 16:00:00	11623.0
2011-11-11 17:00:00	11480.0
2011-11-11 18:00:00	11896.0
2011-11-11 19:00:00	12590.0
2011-11-11 20:00:00	12400.0
2011-11-11 21:00:00	12176.0
2011-11-11 22:00:00	11854.0
2011-11-11 23:00:00	11388.0
2011-11-12 00:00:00	10785.0
2011-11-10 01:00:00	10075.0
2011-11-10 02:00:00	9549.0
2011-11-10 03:00:00	9277.0
2011-11-10 04:00:00	9117.0
2011-11-10 05:00:00	9126.0
2011-11-10 06:00:00	9404.0
2011-11-10 07:00:00	10155.0
2011-11-10 08:00:00	11312.0
2011-11-10 09:00:00	11843.0
2011-11-10 10:00:00	12105.0
2011-11-10 11:00:00	12185.0
2011-11-10 12:00:00	12407.0
2011-11-10 13:00:00	12406.0
2011-11-10 14:00:00	12346.0
2011-11-10 15:00:00	12326.0
2011-11-10 16:00:00	12215.0
2011-11-10 17:00:00	12192.0
2011-11-10 18:00:00	12588.0
2011-11-10 19:00:00	13088.0
2011-11-10 20:00:00	12886.0
2011-11-10 21:00:00	12650.0
2011-11-10 22:00:00	12298.0
2011-11-10 23:00:00	11801.0
2011-11-11 00:00:00	11024.0
2011-11-09 01:00:00	9667.0
2011-11-09 02:00:00	9169.0
2011-11-09 03:00:00	8853.0
2011-11-09 04:00:00	8678.0
2011-11-09 05:00:00	8588.0
2011-11-09 06:00:00	8834.0
2011-11-09 07:00:00	9578.0
2011-11-09 08:00:00	10867.0
2011-11-09 09:00:00	11617.0
2011-11-09 10:00:00	11770.0
2011-11-09 11:00:00	11749.0
2011-11-09 12:00:00	11831.0
2011-11-09 13:00:00	11916.0
2011-11-09 14:00:00	11905.0
2011-11-09 15:00:00	11994.0
2011-11-09 16:00:00	11969.0
2011-11-09 17:00:00	12062.0
2011-11-09 18:00:00	12579.0
2011-11-09 19:00:00	13026.0
2011-11-09 20:00:00	12809.0
2011-11-09 21:00:00	12537.0
2011-11-09 22:00:00	12177.0
2011-11-09 23:00:00	11641.0
2011-11-10 00:00:00	10838.0
2011-11-08 01:00:00	9508.0
2011-11-08 02:00:00	8967.0
2011-11-08 03:00:00	8724.0
2011-11-08 04:00:00	8544.0
2011-11-08 05:00:00	8498.0
2011-11-08 06:00:00	8724.0
2011-11-08 07:00:00	9462.0
2011-11-08 08:00:00	10670.0
2011-11-08 09:00:00	11440.0
2011-11-08 10:00:00	11905.0
2011-11-08 11:00:00	12043.0
2011-11-08 12:00:00	12146.0
2011-11-08 13:00:00	12078.0
2011-11-08 14:00:00	12041.0
2011-11-08 15:00:00	12093.0
2011-11-08 16:00:00	11967.0
2011-11-08 17:00:00	12031.0
2011-11-08 18:00:00	12477.0
2011-11-08 19:00:00	12731.0
2011-11-08 20:00:00	12483.0
2011-11-08 21:00:00	12205.0
2011-11-08 22:00:00	11848.0
2011-11-08 23:00:00	11272.0
2011-11-09 00:00:00	10424.0
2011-11-07 01:00:00	8737.0
2011-11-07 02:00:00	8366.0
2011-11-07 03:00:00	8186.0
2011-11-07 04:00:00	8058.0
2011-11-07 05:00:00	8101.0
2011-11-07 06:00:00	8358.0
2011-11-07 07:00:00	9158.0
2011-11-07 08:00:00	10396.0
2011-11-07 09:00:00	11054.0
2011-11-07 10:00:00	11349.0
2011-11-07 11:00:00	11485.0
2011-11-07 12:00:00	11663.0
2011-11-07 13:00:00	11633.0
2011-11-07 14:00:00	11596.0
2011-11-07 15:00:00	11672.0
2011-11-07 16:00:00	11550.0
2011-11-07 17:00:00	11579.0
2011-11-07 18:00:00	11985.0
2011-11-07 19:00:00	12391.0
2011-11-07 20:00:00	12198.0
2011-11-07 21:00:00	11971.0
2011-11-07 22:00:00	11591.0
2011-11-07 23:00:00	11067.0
2011-11-08 00:00:00	10276.0
2011-11-06 01:00:00	9164.0
2011-11-06 03:00:00	8298.0
2011-11-06 04:00:00	8061.0
2011-11-06 05:00:00	8045.0
2011-11-06 06:00:00	8041.0
2011-11-06 07:00:00	8266.0
2011-11-06 08:00:00	8366.0
2011-11-06 09:00:00	8574.0
2011-11-06 10:00:00	8888.0
2011-11-06 11:00:00	9126.0
2011-11-06 12:00:00	9236.0
2011-11-06 13:00:00	9403.0
2011-11-06 14:00:00	9453.0
2011-11-06 15:00:00	9534.0
2011-11-06 16:00:00	9484.0
2011-11-06 17:00:00	9588.0
2011-11-06 18:00:00	10071.0
2011-11-06 19:00:00	10750.0
2011-11-06 20:00:00	10707.0
2011-11-06 21:00:00	10597.0
2011-11-06 22:00:00	10296.0
2011-11-06 23:00:00	9861.0
2011-11-07 00:00:00	9262.0
2011-11-05 01:00:00	9781.0
2011-11-05 02:00:00	9206.0
2011-11-05 03:00:00	8922.0
2011-11-05 04:00:00	8672.0
2011-11-05 05:00:00	8600.0
2011-11-05 06:00:00	8602.0
2011-11-05 07:00:00	8945.0
2011-11-05 08:00:00	9444.0
2011-11-05 09:00:00	9879.0
2011-11-05 10:00:00	10040.0
2011-11-05 11:00:00	10199.0
2011-11-05 12:00:00	10206.0
2011-11-05 13:00:00	10171.0
2011-11-05 14:00:00	9988.0
2011-11-05 15:00:00	9792.0
2011-11-05 16:00:00	9616.0
2011-11-05 17:00:00	9522.0
2011-11-05 18:00:00	9528.0
2011-11-05 19:00:00	9857.0
2011-11-05 20:00:00	10621.0
2011-11-05 21:00:00	10539.0
2011-11-05 22:00:00	10413.0
2011-11-05 23:00:00	10124.0
2011-11-06 00:00:00	9685.0
2011-11-04 01:00:00	9861.0
2011-11-04 02:00:00	9316.0
2011-11-04 03:00:00	9008.0
2011-11-04 04:00:00	8778.0
2011-11-04 05:00:00	8752.0
2011-11-04 06:00:00	8960.0
2011-11-04 07:00:00	9648.0
2011-11-04 08:00:00	10917.0
2011-11-04 09:00:00	11612.0
2011-11-04 10:00:00	11653.0
2011-11-04 11:00:00	11658.0
2011-11-04 12:00:00	11691.0
2011-11-04 13:00:00	11626.0
2011-11-04 14:00:00	11491.0
2011-11-04 15:00:00	11468.0
2011-11-04 16:00:00	11243.0
2011-11-04 17:00:00	11088.0
2011-11-04 18:00:00	11002.0
2011-11-04 19:00:00	11137.0
2011-11-04 20:00:00	11824.0
2011-11-04 21:00:00	11727.0
2011-11-04 22:00:00	11456.0
2011-11-04 23:00:00	11107.0
2011-11-05 00:00:00	10461.0
2011-11-03 01:00:00	9509.0
2011-11-03 02:00:00	9001.0
2011-11-03 03:00:00	8690.0
2011-11-03 04:00:00	8518.0
2011-11-03 05:00:00	8452.0
2011-11-03 06:00:00	8693.0
2011-11-03 07:00:00	9405.0
2011-11-03 08:00:00	10637.0
2011-11-03 09:00:00	11661.0
2011-11-03 10:00:00	11943.0
2011-11-03 11:00:00	12106.0
2011-11-03 12:00:00	12189.0
2011-11-03 13:00:00	12192.0
2011-11-03 14:00:00	12188.0
2011-11-03 15:00:00	12192.0
2011-11-03 16:00:00	12085.0
2011-11-03 17:00:00	12021.0
2011-11-03 18:00:00	12006.0
2011-11-03 19:00:00	12247.0
2011-11-03 20:00:00	12465.0
2011-11-03 21:00:00	12283.0
2011-11-03 22:00:00	11955.0
2011-11-03 23:00:00	11418.0
2011-11-04 00:00:00	10612.0
2011-11-02 01:00:00	9496.0
2011-11-02 02:00:00	8940.0
2011-11-02 03:00:00	8623.0
2011-11-02 04:00:00	8406.0
2011-11-02 05:00:00	8362.0
2011-11-02 06:00:00	8522.0
2011-11-02 07:00:00	9224.0
2011-11-02 08:00:00	10556.0
2011-11-02 09:00:00	11270.0
2011-11-02 10:00:00	11330.0
2011-11-02 11:00:00	11454.0
2011-11-02 12:00:00	11593.0
2011-11-02 13:00:00	11638.0
2011-11-02 14:00:00	11564.0
2011-11-02 15:00:00	11596.0
2011-11-02 16:00:00	11516.0
2011-11-02 17:00:00	11411.0
2011-11-02 18:00:00	11366.0
2011-11-02 19:00:00	11637.0
2011-11-02 20:00:00	12152.0
2011-11-02 21:00:00	11981.0
2011-11-02 22:00:00	11626.0
2011-11-02 23:00:00	11101.0
2011-11-03 00:00:00	10258.0
2011-11-01 01:00:00	9614.0
2011-11-01 02:00:00	9123.0
2011-11-01 03:00:00	8842.0
2011-11-01 04:00:00	8669.0
2011-11-01 05:00:00	8655.0
2011-11-01 06:00:00	8887.0
2011-11-01 07:00:00	9605.0
2011-11-01 08:00:00	10940.0
2011-11-01 09:00:00	11670.0
2011-11-01 10:00:00	11648.0
2011-11-01 11:00:00	11627.0
2011-11-01 12:00:00	11660.0
2011-11-01 13:00:00	11587.0
2011-11-01 14:00:00	11549.0
2011-11-01 15:00:00	11549.0
2011-11-01 16:00:00	11528.0
2011-11-01 17:00:00	11459.0
2011-11-01 18:00:00	11381.0
2011-11-01 19:00:00	11535.0
2011-11-01 20:00:00	12155.0
2011-11-01 21:00:00	12044.0
2011-11-01 22:00:00	11758.0
2011-11-01 23:00:00	11178.0
2011-11-02 00:00:00	10325.0
2011-10-31 01:00:00	9009.0
2011-10-31 02:00:00	8598.0
2011-10-31 03:00:00	8367.0
2011-10-31 04:00:00	8262.0
2011-10-31 05:00:00	8281.0
2011-10-31 06:00:00	8586.0
2011-10-31 07:00:00	9371.0
2011-10-31 08:00:00	10776.0
2011-10-31 09:00:00	11477.0
2011-10-31 10:00:00	11525.0
2011-10-31 11:00:00	11482.0
2011-10-31 12:00:00	11516.0
2011-10-31 13:00:00	11493.0
2011-10-31 14:00:00	11408.0
2011-10-31 15:00:00	11465.0
2011-10-31 16:00:00	11306.0
2011-10-31 17:00:00	11233.0
2011-10-31 18:00:00	11162.0
2011-10-31 19:00:00	11338.0
2011-10-31 20:00:00	11826.0
2011-10-31 21:00:00	11782.0
2011-10-31 22:00:00	11561.0
2011-10-31 23:00:00	11116.0
2011-11-01 00:00:00	10369.0
2011-10-30 01:00:00	9158.0
2011-10-30 02:00:00	8790.0
2011-10-30 03:00:00	8515.0
2011-10-30 04:00:00	8365.0
2011-10-30 05:00:00	8218.0
2011-10-30 06:00:00	8252.0
2011-10-30 07:00:00	8333.0
2011-10-30 08:00:00	8647.0
2011-10-30 09:00:00	8841.0
2011-10-30 10:00:00	9067.0
2011-10-30 11:00:00	9288.0
2011-10-30 12:00:00	9384.0
2011-10-30 13:00:00	9346.0
2011-10-30 14:00:00	9385.0
2011-10-30 15:00:00	9391.0
2011-10-30 16:00:00	9407.0
2011-10-30 17:00:00	9627.0
2011-10-30 18:00:00	9945.0
2011-10-30 19:00:00	10322.0
2011-10-30 20:00:00	10761.0
2011-10-30 21:00:00	10718.0
2011-10-30 22:00:00	10498.0
2011-10-30 23:00:00	10160.0
2011-10-31 00:00:00	9595.0
2011-10-29 01:00:00	9577.0
2011-10-29 02:00:00	9015.0
2011-10-29 03:00:00	8694.0
2011-10-29 04:00:00	8506.0
2011-10-29 05:00:00	8426.0
2011-10-29 06:00:00	8475.0
2011-10-29 07:00:00	8757.0
2011-10-29 08:00:00	9315.0
2011-10-29 09:00:00	9636.0
2011-10-29 10:00:00	9880.0
2011-10-29 11:00:00	10033.0
2011-10-29 12:00:00	10099.0
2011-10-29 13:00:00	10054.0
2011-10-29 14:00:00	9907.0
2011-10-29 15:00:00	9742.0
2011-10-29 16:00:00	9574.0
2011-10-29 17:00:00	9544.0
2011-10-29 18:00:00	9511.0
2011-10-29 19:00:00	9814.0
2011-10-29 20:00:00	10580.0
2011-10-29 21:00:00	10629.0
2011-10-29 22:00:00	10426.0
2011-10-29 23:00:00	10206.0
2011-10-30 00:00:00	9697.0
2011-10-28 01:00:00	9791.0
2011-10-28 02:00:00	9301.0
2011-10-28 03:00:00	8972.0
2011-10-28 04:00:00	8764.0
2011-10-28 05:00:00	8719.0
2011-10-28 06:00:00	8935.0
2011-10-28 07:00:00	9645.0
2011-10-28 08:00:00	10871.0
2011-10-28 09:00:00	11574.0
2011-10-28 10:00:00	11574.0
2011-10-28 11:00:00	11530.0
2011-10-28 12:00:00	11562.0
2011-10-28 13:00:00	11466.0
2011-10-28 14:00:00	11397.0
2011-10-28 15:00:00	11323.0
2011-10-28 16:00:00	11158.0
2011-10-28 17:00:00	10988.0
2011-10-28 18:00:00	10911.0
2011-10-28 19:00:00	11080.0
2011-10-28 20:00:00	11674.0
2011-10-28 21:00:00	11576.0
2011-10-28 22:00:00	11295.0
2011-10-28 23:00:00	10939.0
2011-10-29 00:00:00	10290.0
2011-10-27 01:00:00	9546.0
2011-10-27 02:00:00	9012.0
2011-10-27 03:00:00	8747.0
2011-10-27 04:00:00	8543.0
2011-10-27 05:00:00	8452.0
2011-10-27 06:00:00	8658.0
2011-10-27 07:00:00	9380.0
2011-10-27 08:00:00	10654.0
2011-10-27 09:00:00	11467.0
2011-10-27 10:00:00	11577.0
2011-10-27 11:00:00	11609.0
2011-10-27 12:00:00	11651.0
2011-10-27 13:00:00	11565.0
2011-10-27 14:00:00	11485.0
2011-10-27 15:00:00	11497.0
2011-10-27 16:00:00	11373.0
2011-10-27 17:00:00	11255.0
2011-10-27 18:00:00	11203.0
2011-10-27 19:00:00	11394.0
2011-10-27 20:00:00	12074.0
2011-10-27 21:00:00	12080.0
2011-10-27 22:00:00	11746.0
2011-10-27 23:00:00	11327.0
2011-10-28 00:00:00	10479.0
2011-10-26 01:00:00	9381.0
2011-10-26 02:00:00	8830.0
2011-10-26 03:00:00	8512.0
2011-10-26 04:00:00	8278.0
2011-10-26 05:00:00	8242.0
2011-10-26 06:00:00	8427.0
2011-10-26 07:00:00	9065.0
2011-10-26 08:00:00	10265.0
2011-10-26 09:00:00	11182.0
2011-10-26 10:00:00	11411.0
2011-10-26 11:00:00	11545.0
2011-10-26 12:00:00	11726.0
2011-10-26 13:00:00	11731.0
2011-10-26 14:00:00	11715.0
2011-10-26 15:00:00	11776.0
2011-10-26 16:00:00	11658.0
2011-10-26 17:00:00	11648.0
2011-10-26 18:00:00	11691.0
2011-10-26 19:00:00	11898.0
2011-10-26 20:00:00	12149.0
2011-10-26 21:00:00	11978.0
2011-10-26 22:00:00	11689.0
2011-10-26 23:00:00	11168.0
2011-10-27 00:00:00	10330.0
2011-10-25 01:00:00	9413.0
2011-10-25 02:00:00	8882.0
2011-10-25 03:00:00	8580.0
2011-10-25 04:00:00	8383.0
2011-10-25 05:00:00	8326.0
2011-10-25 06:00:00	8521.0
2011-10-25 07:00:00	9213.0
2011-10-25 08:00:00	10489.0
2011-10-25 09:00:00	11217.0
2011-10-25 10:00:00	11322.0
2011-10-25 11:00:00	11479.0
2011-10-25 12:00:00	11691.0
2011-10-25 13:00:00	11760.0
2011-10-25 14:00:00	11773.0
2011-10-25 15:00:00	11797.0
2011-10-25 16:00:00	11730.0
2011-10-25 17:00:00	11627.0
2011-10-25 18:00:00	11568.0
2011-10-25 19:00:00	11836.0
2011-10-25 20:00:00	12266.0
2011-10-25 21:00:00	12140.0
2011-10-25 22:00:00	11707.0
2011-10-25 23:00:00	11106.0
2011-10-26 00:00:00	10206.0
2011-10-24 01:00:00	8684.0
2011-10-24 02:00:00	8338.0
2011-10-24 03:00:00	8081.0
2011-10-24 04:00:00	7956.0
2011-10-24 05:00:00	7922.0
2011-10-24 06:00:00	8197.0
2011-10-24 07:00:00	8888.0
2011-10-24 08:00:00	10289.0
2011-10-24 09:00:00	10924.0
2011-10-24 10:00:00	11093.0
2011-10-24 11:00:00	11250.0
2011-10-24 12:00:00	11388.0
2011-10-24 13:00:00	11449.0
2011-10-24 14:00:00	11514.0
2011-10-24 15:00:00	11540.0
2011-10-24 16:00:00	11455.0
2011-10-24 17:00:00	11335.0
2011-10-24 18:00:00	11207.0
2011-10-24 19:00:00	11242.0
2011-10-24 20:00:00	11891.0
2011-10-24 21:00:00	11845.0
2011-10-24 22:00:00	11556.0
2011-10-24 23:00:00	11035.0
2011-10-25 00:00:00	10191.0
2011-10-23 01:00:00	9083.0
2011-10-23 02:00:00	8543.0
2011-10-23 03:00:00	8234.0
2011-10-23 04:00:00	8042.0
2011-10-23 05:00:00	7979.0
2011-10-23 06:00:00	7975.0
2011-10-23 07:00:00	8239.0
2011-10-23 08:00:00	8509.0
2011-10-23 09:00:00	8603.0
2011-10-23 10:00:00	8743.0
2011-10-23 11:00:00	8934.0
2011-10-23 12:00:00	9102.0
2011-10-23 13:00:00	9257.0
2011-10-23 14:00:00	9199.0
2011-10-23 15:00:00	9274.0
2011-10-23 16:00:00	9229.0
2011-10-23 17:00:00	9246.0
2011-10-23 18:00:00	9207.0
2011-10-23 19:00:00	9489.0
2011-10-23 20:00:00	10248.0
2011-10-23 21:00:00	10430.0
2011-10-23 22:00:00	10198.0
2011-10-23 23:00:00	9817.0
2011-10-24 00:00:00	9281.0
2011-10-22 01:00:00	9773.0
2011-10-22 02:00:00	9198.0
2011-10-22 03:00:00	8753.0
2011-10-22 04:00:00	8680.0
2011-10-22 05:00:00	8576.0
2011-10-22 06:00:00	8620.0
2011-10-22 07:00:00	8890.0
2011-10-22 08:00:00	9385.0
2011-10-22 09:00:00	9580.0
2011-10-22 10:00:00	9874.0
2011-10-22 11:00:00	10075.0
2011-10-22 12:00:00	10095.0
2011-10-22 13:00:00	10097.0
2011-10-22 14:00:00	9947.0
2011-10-22 15:00:00	9848.0
2011-10-22 16:00:00	9711.0
2011-10-22 17:00:00	9638.0
2011-10-22 18:00:00	9582.0
2011-10-22 19:00:00	9671.0
2011-10-22 20:00:00	10324.0
2011-10-22 21:00:00	10351.0
2011-10-22 22:00:00	10353.0
2011-10-22 23:00:00	9995.0
2011-10-23 00:00:00	9566.0
2011-10-21 01:00:00	9851.0
2011-10-21 02:00:00	9414.0
2011-10-21 03:00:00	9078.0
2011-10-21 04:00:00	8854.0
2011-10-21 05:00:00	8803.0
2011-10-21 06:00:00	9025.0
2011-10-21 07:00:00	9731.0
2011-10-21 08:00:00	11011.0
2011-10-21 09:00:00	11539.0
2011-10-21 10:00:00	11594.0
2011-10-21 11:00:00	11594.0
2011-10-21 12:00:00	11573.0
2011-10-21 13:00:00	11554.0
2011-10-21 14:00:00	11472.0
2011-10-21 15:00:00	11384.0
2011-10-21 16:00:00	11257.0
2011-10-21 17:00:00	11036.0
2011-10-21 18:00:00	10952.0
2011-10-21 19:00:00	10908.0
2011-10-21 20:00:00	11539.0
2011-10-21 21:00:00	11555.0
2011-10-21 22:00:00	11329.0
2011-10-21 23:00:00	11054.0
2011-10-22 00:00:00	10425.0
2011-10-20 01:00:00	9825.0
2011-10-20 02:00:00	9273.0
2011-10-20 03:00:00	8987.0
2011-10-20 04:00:00	8799.0
2011-10-20 05:00:00	8725.0
2011-10-20 06:00:00	8976.0
2011-10-20 07:00:00	9676.0
2011-10-20 08:00:00	10955.0
2011-10-20 09:00:00	11743.0
2011-10-20 10:00:00	11840.0
2011-10-20 11:00:00	11983.0
2011-10-20 12:00:00	12101.0
2011-10-20 13:00:00	12098.0
2011-10-20 14:00:00	12051.0
2011-10-20 15:00:00	12024.0
2011-10-20 16:00:00	11891.0
2011-10-20 17:00:00	11766.0
2011-10-20 18:00:00	11750.0
2011-10-20 19:00:00	11916.0
2011-10-20 20:00:00	12354.0
2011-10-20 21:00:00	12281.0
2011-10-20 22:00:00	11925.0
2011-10-20 23:00:00	11443.0
2011-10-21 00:00:00	10666.0
2011-10-19 01:00:00	9554.0
2011-10-19 02:00:00	9007.0
2011-10-19 03:00:00	8693.0
2011-10-19 04:00:00	8528.0
2011-10-19 05:00:00	8460.0
2011-10-19 06:00:00	8651.0
2011-10-19 07:00:00	9391.0
2011-10-19 08:00:00	10680.0
2011-10-19 09:00:00	11436.0
2011-10-19 10:00:00	11708.0
2011-10-19 11:00:00	11763.0
2011-10-19 12:00:00	11961.0
2011-10-19 13:00:00	11953.0
2011-10-19 14:00:00	11862.0
2011-10-19 15:00:00	11888.0
2011-10-19 16:00:00	11887.0
2011-10-19 17:00:00	11919.0
2011-10-19 18:00:00	12035.0
2011-10-19 19:00:00	12215.0
2011-10-19 20:00:00	12469.0
2011-10-19 21:00:00	12328.0
2011-10-19 22:00:00	12015.0
2011-10-19 23:00:00	11490.0
2011-10-20 00:00:00	10643.0
2011-10-18 01:00:00	9402.0
2011-10-18 02:00:00	8897.0
2011-10-18 03:00:00	8599.0
2011-10-18 04:00:00	8432.0
2011-10-18 05:00:00	8390.0
2011-10-18 06:00:00	8590.0
2011-10-18 07:00:00	9289.0
2011-10-18 08:00:00	10648.0
2011-10-18 09:00:00	11329.0
2011-10-18 10:00:00	11442.0
2011-10-18 11:00:00	11566.0
2011-10-18 12:00:00	11604.0
2011-10-18 13:00:00	11576.0
2011-10-18 14:00:00	11526.0
2011-10-18 15:00:00	11512.0
2011-10-18 16:00:00	11401.0
2011-10-18 17:00:00	11536.0
2011-10-18 18:00:00	11582.0
2011-10-18 19:00:00	11731.0
2011-10-18 20:00:00	12090.0
2011-10-18 21:00:00	12019.0
2011-10-18 22:00:00	11713.0
2011-10-18 23:00:00	11165.0
2011-10-19 00:00:00	10334.0
2011-10-17 01:00:00	8596.0
2011-10-17 02:00:00	8191.0
2011-10-17 03:00:00	8027.0
2011-10-17 04:00:00	7896.0
2011-10-17 05:00:00	7934.0
2011-10-17 06:00:00	8147.0
2011-10-17 07:00:00	8958.0
2011-10-17 08:00:00	10252.0
2011-10-17 09:00:00	10939.0
2011-10-17 10:00:00	11109.0
2011-10-17 11:00:00	11202.0
2011-10-17 12:00:00	11326.0
2011-10-17 13:00:00	11385.0
2011-10-17 14:00:00	11384.0
2011-10-17 15:00:00	11410.0
2011-10-17 16:00:00	11289.0
2011-10-17 17:00:00	11153.0
2011-10-17 18:00:00	11067.0
2011-10-17 19:00:00	11183.0
2011-10-17 20:00:00	11795.0
2011-10-17 21:00:00	11853.0
2011-10-17 22:00:00	11589.0
2011-10-17 23:00:00	11037.0
2011-10-18 00:00:00	10193.0
2011-10-16 01:00:00	8785.0
2011-10-16 02:00:00	8247.0
2011-10-16 03:00:00	7950.0
2011-10-16 04:00:00	7764.0
2011-10-16 05:00:00	7645.0
2011-10-16 06:00:00	7645.0
2011-10-16 07:00:00	7746.0
2011-10-16 08:00:00	8022.0
2011-10-16 09:00:00	8291.0
2011-10-16 10:00:00	8553.0
2011-10-16 11:00:00	8847.0
2011-10-16 12:00:00	9063.0
2011-10-16 13:00:00	9128.0
2011-10-16 14:00:00	9190.0
2011-10-16 15:00:00	9108.0
2011-10-16 16:00:00	9121.0
2011-10-16 17:00:00	9050.0
2011-10-16 18:00:00	9137.0
2011-10-16 19:00:00	9173.0
2011-10-16 20:00:00	9946.0
2011-10-16 21:00:00	10259.0
2011-10-16 22:00:00	10060.0
2011-10-16 23:00:00	9753.0
2011-10-17 00:00:00	9139.0
2011-10-15 01:00:00	9383.0
2011-10-15 02:00:00	8827.0
2011-10-15 03:00:00	8433.0
2011-10-15 04:00:00	8229.0
2011-10-15 05:00:00	8101.0
2011-10-15 06:00:00	8113.0
2011-10-15 07:00:00	8366.0
2011-10-15 08:00:00	8807.0
2011-10-15 09:00:00	8972.0
2011-10-15 10:00:00	9386.0
2011-10-15 11:00:00	9619.0
2011-10-15 12:00:00	9775.0
2011-10-15 13:00:00	9784.0
2011-10-15 14:00:00	9735.0
2011-10-15 15:00:00	9619.0
2011-10-15 16:00:00	9469.0
2011-10-15 17:00:00	9430.0
2011-10-15 18:00:00	9405.0
2011-10-15 19:00:00	9463.0
2011-10-15 20:00:00	10075.0
2011-10-15 21:00:00	10240.0
2011-10-15 22:00:00	10140.0
2011-10-15 23:00:00	9827.0
2011-10-16 00:00:00	9339.0
2011-10-14 01:00:00	9500.0
2011-10-14 02:00:00	8866.0
2011-10-14 03:00:00	8543.0
2011-10-14 04:00:00	8304.0
2011-10-14 05:00:00	8270.0
2011-10-14 06:00:00	8391.0
2011-10-14 07:00:00	9027.0
2011-10-14 08:00:00	10222.0
2011-10-14 09:00:00	10754.0
2011-10-14 10:00:00	10948.0
2011-10-14 11:00:00	11095.0
2011-10-14 12:00:00	11288.0
2011-10-14 13:00:00	11311.0
2011-10-14 14:00:00	11320.0
2011-10-14 15:00:00	11332.0
2011-10-14 16:00:00	11227.0
2011-10-14 17:00:00	11058.0
2011-10-14 18:00:00	10906.0
2011-10-14 19:00:00	10840.0
2011-10-14 20:00:00	11334.0
2011-10-14 21:00:00	11468.0
2011-10-14 22:00:00	11195.0
2011-10-14 23:00:00	10773.0
2011-10-15 00:00:00	10081.0
2011-10-13 01:00:00	9804.0
2011-10-13 02:00:00	9208.0
2011-10-13 03:00:00	8836.0
2011-10-13 04:00:00	8591.0
2011-10-13 05:00:00	8560.0
2011-10-13 06:00:00	8690.0
2011-10-13 07:00:00	9314.0
2011-10-13 08:00:00	10564.0
2011-10-13 09:00:00	11387.0
2011-10-13 10:00:00	11713.0
2011-10-13 11:00:00	11912.0
2011-10-13 12:00:00	12118.0
2011-10-13 13:00:00	12173.0
2011-10-13 14:00:00	12159.0
2011-10-13 15:00:00	12197.0
2011-10-13 16:00:00	12044.0
2011-10-13 17:00:00	11905.0
2011-10-13 18:00:00	11834.0
2011-10-13 19:00:00	11812.0
2011-10-13 20:00:00	12038.0
2011-10-13 21:00:00	12140.0
2011-10-13 22:00:00	11792.0
2011-10-13 23:00:00	11250.0
2011-10-14 00:00:00	10321.0
2011-10-12 01:00:00	9865.0
2011-10-12 02:00:00	9248.0
2011-10-12 03:00:00	8832.0
2011-10-12 04:00:00	8536.0
2011-10-12 05:00:00	8428.0
2011-10-12 06:00:00	8579.0
2011-10-12 07:00:00	9154.0
2011-10-12 08:00:00	10412.0
2011-10-12 09:00:00	11010.0
2011-10-12 10:00:00	11379.0
2011-10-12 11:00:00	11800.0
2011-10-12 12:00:00	12246.0
2011-10-12 13:00:00	12554.0
2011-10-12 14:00:00	12748.0
2011-10-12 15:00:00	12951.0
2011-10-12 16:00:00	12875.0
2011-10-12 17:00:00	12758.0
2011-10-12 18:00:00	12480.0
2011-10-12 19:00:00	12287.0
2011-10-12 20:00:00	12581.0
2011-10-12 21:00:00	12649.0
2011-10-12 22:00:00	12282.0
2011-10-12 23:00:00	11671.0
2011-10-13 00:00:00	10726.0
2011-10-11 01:00:00	9740.0
2011-10-11 02:00:00	9103.0
2011-10-11 03:00:00	8750.0
2011-10-11 04:00:00	8494.0
2011-10-11 05:00:00	8387.0
2011-10-11 06:00:00	8540.0
2011-10-11 07:00:00	9193.0
2011-10-11 08:00:00	10424.0
2011-10-11 09:00:00	10981.0
2011-10-11 10:00:00	11469.0
2011-10-11 11:00:00	11949.0
2011-10-11 12:00:00	12415.0
2011-10-11 13:00:00	12696.0
2011-10-11 14:00:00	12859.0
2011-10-11 15:00:00	13015.0
2011-10-11 16:00:00	12903.0
2011-10-11 17:00:00	12807.0
2011-10-11 18:00:00	12660.0
2011-10-11 19:00:00	12428.0
2011-10-11 20:00:00	12639.0
2011-10-11 21:00:00	12778.0
2011-10-11 22:00:00	12391.0
2011-10-11 23:00:00	11770.0
2011-10-12 00:00:00	10790.0
2011-10-10 01:00:00	9126.0
2011-10-10 02:00:00	8596.0
2011-10-10 03:00:00	8311.0
2011-10-10 04:00:00	8090.0
2011-10-10 05:00:00	8074.0
2011-10-10 06:00:00	8202.0
2011-10-10 07:00:00	8816.0
2011-10-10 08:00:00	9819.0
2011-10-10 09:00:00	10417.0
2011-10-10 10:00:00	10897.0
2011-10-10 11:00:00	11432.0
2011-10-10 12:00:00	11770.0
2011-10-10 13:00:00	12008.0
2011-10-10 14:00:00	12182.0
2011-10-10 15:00:00	12388.0
2011-10-10 16:00:00	12420.0
2011-10-10 17:00:00	12400.0
2011-10-10 18:00:00	12282.0
2011-10-10 19:00:00	12078.0
2011-10-10 20:00:00	12342.0
2011-10-10 21:00:00	12464.0
2011-10-10 22:00:00	12085.0
2011-10-10 23:00:00	11498.0
2011-10-11 00:00:00	10628.0
2011-10-09 01:00:00	9490.0
2011-10-09 02:00:00	8919.0
2011-10-09 03:00:00	8468.0
2011-10-09 04:00:00	8191.0
2011-10-09 05:00:00	7945.0
2011-10-09 06:00:00	7887.0
2011-10-09 07:00:00	7890.0
2011-10-09 08:00:00	8082.0
[truncated: 64,498 more rows]
