# Supplementary material for: REDf: a deep learning model for short-term load forecasting to facilitate renewable integration and attaining the SDGs 7, 9, and 13
Source: PeerJ Comput Sci. 2025 Apr 23;11:e2819. doi: 10.7717/peerj-cs.2819 (PMC12190472; doi:10.7717/peerj-cs.2819)
Supplement: Supplemental Information 8 [file peerj-cs-11-2819-s008.zip › DAYTON_hourly.csv]

Datetime	DAYTON_MW
2004-12-31 01:00:00	1596.0
2004-12-31 02:00:00	1517.0
2004-12-31 03:00:00	1486.0
2004-12-31 04:00:00	1469.0
2004-12-31 05:00:00	1472.0
2004-12-31 06:00:00	1518.0
2004-12-31 07:00:00	1598.0
2004-12-31 08:00:00	1691.0
2004-12-31 09:00:00	1748.0
2004-12-31 10:00:00	1825.0
2004-12-31 11:00:00	1880.0
2004-12-31 12:00:00	1891.0
2004-12-31 13:00:00	1874.0
2004-12-31 14:00:00	1859.0
2004-12-31 15:00:00	1829.0
2004-12-31 16:00:00	1807.0
2004-12-31 17:00:00	1838.0
2004-12-31 18:00:00	1945.0
2004-12-31 19:00:00	1968.0
2004-12-31 20:00:00	1867.0
2004-12-31 21:00:00	1785.0
2004-12-31 22:00:00	1711.0
2004-12-31 23:00:00	1639.0
2005-01-01 00:00:00	1560.0
2004-12-30 01:00:00	1713.0
2004-12-30 02:00:00	1647.0
2004-12-30 03:00:00	1611.0
2004-12-30 04:00:00	1608.0
2004-12-30 05:00:00	1630.0
2004-12-30 06:00:00	1704.0
2004-12-30 07:00:00	1839.0
2004-12-30 08:00:00	1986.0
2004-12-30 09:00:00	2039.0
2004-12-30 10:00:00	2079.0
2004-12-30 11:00:00	2113.0
2004-12-30 12:00:00	2095.0
2004-12-30 13:00:00	2052.0
2004-12-30 14:00:00	2014.0
2004-12-30 15:00:00	1970.0
2004-12-30 16:00:00	1934.0
2004-12-30 17:00:00	1947.0
2004-12-30 18:00:00	2095.0
2004-12-30 19:00:00	2167.0
2004-12-30 20:00:00	2110.0
2004-12-30 21:00:00	2062.0
2004-12-30 22:00:00	1980.0
2004-12-30 23:00:00	1861.0
2004-12-31 00:00:00	1722.0
2004-12-29 01:00:00	1803.0
2004-12-29 02:00:00	1731.0
2004-12-29 03:00:00	1697.0
2004-12-29 04:00:00	1682.0
2004-12-29 05:00:00	1707.0
2004-12-29 06:00:00	1785.0
2004-12-29 07:00:00	1934.0
2004-12-29 08:00:00	2067.0
2004-12-29 09:00:00	2101.0
2004-12-29 10:00:00	2135.0
2004-12-29 11:00:00	2135.0
2004-12-29 12:00:00	2148.0
2004-12-29 13:00:00	2107.0
2004-12-29 14:00:00	2063.0
2004-12-29 15:00:00	2015.0
2004-12-29 16:00:00	1988.0
2004-12-29 17:00:00	2035.0
2004-12-29 18:00:00	2191.0
2004-12-29 19:00:00	2260.0
2004-12-29 20:00:00	2223.0
2004-12-29 21:00:00	2169.0
2004-12-29 22:00:00	2087.0
2004-12-29 23:00:00	1975.0
2004-12-30 00:00:00	1836.0
2004-12-28 01:00:00	2015.0
2004-12-28 02:00:00	1974.0
2004-12-28 03:00:00	1955.0
2004-12-28 04:00:00	1944.0
2004-12-28 05:00:00	1978.0
2004-12-28 06:00:00	2064.0
2004-12-28 07:00:00	2203.0
2004-12-28 08:00:00	2357.0
2004-12-28 09:00:00	2373.0
2004-12-28 10:00:00	2388.0
2004-12-28 11:00:00	2390.0
2004-12-28 12:00:00	2377.0
2004-12-28 13:00:00	2313.0
2004-12-28 14:00:00	2276.0
2004-12-28 15:00:00	2234.0
2004-12-28 16:00:00	2217.0
2004-12-28 17:00:00	2228.0
2004-12-28 18:00:00	2369.0
2004-12-28 19:00:00	2429.0
2004-12-28 20:00:00	2382.0
2004-12-28 21:00:00	2326.0
2004-12-28 22:00:00	2238.0
2004-12-28 23:00:00	2089.0
2004-12-29 00:00:00	1929.0
2004-12-27 01:00:00	1972.0
2004-12-27 02:00:00	1938.0
2004-12-27 03:00:00	1937.0
2004-12-27 04:00:00	1947.0
2004-12-27 05:00:00	1982.0
2004-12-27 06:00:00	2061.0
2004-12-27 07:00:00	2198.0
2004-12-27 08:00:00	2331.0
2004-12-27 09:00:00	2390.0
2004-12-27 10:00:00	2456.0
2004-12-27 11:00:00	2471.0
2004-12-27 12:00:00	2411.0
2004-12-27 13:00:00	2330.0
2004-12-27 14:00:00	2280.0
2004-12-27 15:00:00	2235.0
2004-12-27 16:00:00	2218.0
2004-12-27 17:00:00	2255.0
2004-12-27 18:00:00	2427.0
2004-12-27 19:00:00	2544.0
2004-12-27 20:00:00	2527.0
2004-12-27 21:00:00	2492.0
2004-12-27 22:00:00	2419.0
2004-12-27 23:00:00	2296.0
2004-12-28 00:00:00	2145.0
2004-12-26 01:00:00	1859.0
2004-12-26 02:00:00	1790.0
2004-12-26 03:00:00	1761.0
2004-12-26 04:00:00	1739.0
2004-12-26 05:00:00	1743.0
2004-12-26 06:00:00	1775.0
2004-12-26 07:00:00	1842.0
2004-12-26 08:00:00	1934.0
2004-12-26 09:00:00	1994.0
2004-12-26 10:00:00	2050.0
2004-12-26 11:00:00	2078.0
2004-12-26 12:00:00	2066.0
2004-12-26 13:00:00	2038.0
2004-12-26 14:00:00	1996.0
2004-12-26 15:00:00	1943.0
2004-12-26 16:00:00	1932.0
2004-12-26 17:00:00	1995.0
2004-12-26 18:00:00	2197.0
2004-12-26 19:00:00	2354.0
2004-12-26 20:00:00	2358.0
2004-12-26 21:00:00	2331.0
2004-12-26 22:00:00	2264.0
2004-12-26 23:00:00	2181.0
2004-12-27 00:00:00	2073.0
2004-12-25 01:00:00	2218.0
2004-12-25 02:00:00	2154.0
2004-12-25 03:00:00	2116.0
2004-12-25 04:00:00	2104.0
2004-12-25 05:00:00	2108.0
2004-12-25 06:00:00	2142.0
2004-12-25 07:00:00	2188.0
2004-12-25 08:00:00	2267.0
2004-12-25 09:00:00	2327.0
2004-12-25 10:00:00	2367.0
2004-12-25 11:00:00	2367.0
2004-12-25 12:00:00	2296.0
2004-12-25 13:00:00	2172.0
2004-12-25 14:00:00	2090.0
2004-12-25 15:00:00	2018.0
2004-12-25 16:00:00	1997.0
2004-12-25 17:00:00	2019.0
2004-12-25 18:00:00	2136.0
2004-12-25 19:00:00	2202.0
2004-12-25 20:00:00	2184.0
2004-12-25 21:00:00	2180.0
2004-12-25 22:00:00	2138.0
2004-12-25 23:00:00	2069.0
2004-12-26 00:00:00	1960.0
2004-12-24 01:00:00	2035.0
2004-12-24 02:00:00	1968.0
2004-12-24 03:00:00	1950.0
2004-12-24 04:00:00	1954.0
2004-12-24 05:00:00	1968.0
2004-12-24 06:00:00	2027.0
2004-12-24 07:00:00	2117.0
2004-12-24 08:00:00	2232.0
2004-12-24 09:00:00	2314.0
2004-12-24 10:00:00	2360.0
2004-12-24 11:00:00	2333.0
2004-12-24 12:00:00	2276.0
2004-12-24 13:00:00	2216.0
2004-12-24 14:00:00	2154.0
2004-12-24 15:00:00	2115.0
2004-12-24 16:00:00	2099.0
2004-12-24 17:00:00	2142.0
2004-12-24 18:00:00	2336.0
2004-12-24 19:00:00	2429.0
2004-12-24 20:00:00	2410.0
2004-12-24 21:00:00	2398.0
2004-12-24 22:00:00	2395.0
2004-12-24 23:00:00	2366.0
2004-12-25 00:00:00	2301.0
2004-12-23 01:00:00	2068.0
2004-12-23 02:00:00	1989.0
2004-12-23 03:00:00	1955.0
2004-12-23 04:00:00	1932.0
2004-12-23 05:00:00	1929.0
2004-12-23 06:00:00	1986.0
2004-12-23 07:00:00	2056.0
2004-12-23 08:00:00	2118.0
2004-12-23 09:00:00	2161.0
2004-12-23 10:00:00	2214.0
2004-12-23 11:00:00	2205.0
2004-12-23 12:00:00	2234.0
2004-12-23 13:00:00	2242.0
2004-12-23 14:00:00	2200.0
2004-12-23 15:00:00	2177.0
2004-12-23 16:00:00	2146.0
2004-12-23 17:00:00	2175.0
2004-12-23 18:00:00	2376.0
2004-12-23 19:00:00	2498.0
2004-12-23 20:00:00	2492.0
2004-12-23 21:00:00	2439.0
2004-12-23 22:00:00	2368.0
2004-12-23 23:00:00	2261.0
2004-12-24 00:00:00	2137.0
2004-12-22 01:00:00	2021.0
2004-12-22 02:00:00	1934.0
2004-12-22 03:00:00	1893.0
2004-12-22 04:00:00	1884.0
2004-12-22 05:00:00	1929.0
2004-12-22 06:00:00	2065.0
2004-12-22 07:00:00	2281.0
2004-12-22 08:00:00	2450.0
2004-12-22 09:00:00	2499.0
2004-12-22 10:00:00	2543.0
2004-12-22 11:00:00	2582.0
2004-12-22 12:00:00	2586.0
2004-12-22 13:00:00	2582.0
2004-12-22 14:00:00	2571.0
2004-12-22 15:00:00	2515.0
2004-12-22 16:00:00	2457.0
2004-12-22 17:00:00	2477.0
2004-12-22 18:00:00	2641.0
2004-12-22 19:00:00	2698.0
2004-12-22 20:00:00	2643.0
2004-12-22 21:00:00	2574.0
2004-12-22 22:00:00	2478.0
2004-12-22 23:00:00	2338.0
2004-12-23 00:00:00	2181.0
2004-12-21 01:00:00	2315.0
2004-12-21 02:00:00	2232.0
2004-12-21 03:00:00	2175.0
2004-12-21 04:00:00	2146.0
2004-12-21 05:00:00	2174.0
2004-12-21 06:00:00	2274.0
2004-12-21 07:00:00	2476.0
2004-12-21 08:00:00	2625.0
2004-12-21 09:00:00	2591.0
2004-12-21 10:00:00	2565.0
2004-12-21 11:00:00	2552.0
2004-12-21 12:00:00	2453.0
2004-12-21 13:00:00	2419.0
2004-12-21 14:00:00	2391.0
2004-12-21 15:00:00	2334.0
2004-12-21 16:00:00	2287.0
2004-12-21 17:00:00	2291.0
2004-12-21 18:00:00	2476.0
2004-12-21 19:00:00	2562.0
2004-12-21 20:00:00	2536.0
2004-12-21 21:00:00	2508.0
2004-12-21 22:00:00	2443.0
2004-12-21 23:00:00	2311.0
2004-12-22 00:00:00	2136.0
2004-12-20 01:00:00	2332.0
2004-12-20 02:00:00	2290.0
2004-12-20 03:00:00	2285.0
2004-12-20 04:00:00	2309.0
2004-12-20 05:00:00	2357.0
2004-12-20 06:00:00	2512.0
2004-12-20 07:00:00	2722.0
2004-12-20 08:00:00	2869.0
2004-12-20 09:00:00	2873.0
2004-12-20 10:00:00	2874.0
2004-12-20 11:00:00	2852.0
2004-12-20 12:00:00	2799.0
2004-12-20 13:00:00	2757.0
2004-12-20 14:00:00	2727.0
2004-12-20 15:00:00	2673.0
2004-12-20 16:00:00	2688.0
2004-12-20 17:00:00	2702.0
2004-12-20 18:00:00	2861.0
2004-12-20 19:00:00	2975.0
2004-12-20 20:00:00	2926.0
2004-12-20 21:00:00	2869.0
2004-12-20 22:00:00	2794.0
2004-12-20 23:00:00	2664.0
2004-12-21 00:00:00	2471.0
2004-12-19 01:00:00	1784.0
2004-12-19 02:00:00	1711.0
2004-12-19 03:00:00	1671.0
2004-12-19 04:00:00	1672.0
2004-12-19 05:00:00	1693.0
2004-12-19 06:00:00	1774.0
2004-12-19 07:00:00	1870.0
2004-12-19 08:00:00	2012.0
2004-12-19 09:00:00	2115.0
2004-12-19 10:00:00	2216.0
2004-12-19 11:00:00	2234.0
2004-12-19 12:00:00	2225.0
2004-12-19 13:00:00	2231.0
2004-12-19 14:00:00	2220.0
2004-12-19 15:00:00	2212.0
2004-12-19 16:00:00	2214.0
2004-12-19 17:00:00	2285.0
2004-12-19 18:00:00	2527.0
2004-12-19 19:00:00	2661.0
2004-12-19 20:00:00	2662.0
2004-12-19 21:00:00	2665.0
2004-12-19 22:00:00	2631.0
2004-12-19 23:00:00	2548.0
2004-12-20 00:00:00	2441.0
2004-12-18 01:00:00	1964.0
2004-12-18 02:00:00	1896.0
2004-12-18 03:00:00	1859.0
2004-12-18 04:00:00	1853.0
2004-12-18 05:00:00	1867.0
2004-12-18 06:00:00	1939.0
2004-12-18 07:00:00	2031.0
2004-12-18 08:00:00	2156.0
2004-12-18 09:00:00	2229.0
2004-12-18 10:00:00	2293.0
2004-12-18 11:00:00	2296.0
2004-12-18 12:00:00	2248.0
2004-12-18 13:00:00	2149.0
2004-12-18 14:00:00	2093.0
2004-12-18 15:00:00	2069.0
2004-12-18 16:00:00	2056.0
2004-12-18 17:00:00	2073.0
2004-12-18 18:00:00	2220.0
2004-12-18 19:00:00	2235.0
2004-12-18 20:00:00	2204.0
2004-12-18 21:00:00	2164.0
2004-12-18 22:00:00	2125.0
2004-12-18 23:00:00	2046.0
2004-12-19 00:00:00	1910.0
2004-12-17 01:00:00	2028.0
2004-12-17 02:00:00	1951.0
2004-12-17 03:00:00	1920.0
2004-12-17 04:00:00	1916.0
2004-12-17 05:00:00	1971.0
2004-12-17 06:00:00	2119.0
2004-12-17 07:00:00	2393.0
2004-12-17 08:00:00	2549.0
2004-12-17 09:00:00	2537.0
2004-12-17 10:00:00	2496.0
2004-12-17 11:00:00	2459.0
2004-12-17 12:00:00	2393.0
2004-12-17 13:00:00	2350.0
2004-12-17 14:00:00	2322.0
2004-12-17 15:00:00	2264.0
2004-12-17 16:00:00	2233.0
2004-12-17 17:00:00	2265.0
2004-12-17 18:00:00	2440.0
2004-12-17 19:00:00	2516.0
2004-12-17 20:00:00	2467.0
2004-12-17 21:00:00	2432.0
2004-12-17 22:00:00	2375.0
2004-12-17 23:00:00	2264.0
2004-12-18 00:00:00	2103.0
2004-12-16 01:00:00	2208.0
2004-12-16 02:00:00	2083.0
2004-12-16 03:00:00	2047.0
2004-12-16 04:00:00	2029.0
2004-12-16 05:00:00	2081.0
2004-12-16 06:00:00	2219.0
2004-12-16 07:00:00	2467.0
2004-12-16 08:00:00	2626.0
2004-12-16 09:00:00	2591.0
2004-12-16 10:00:00	2576.0
2004-12-16 11:00:00	2565.0
2004-12-16 12:00:00	2498.0
2004-12-16 13:00:00	2470.0
2004-12-16 14:00:00	2440.0
2004-12-16 15:00:00	2388.0
2004-12-16 16:00:00	2371.0
2004-12-16 17:00:00	2416.0
2004-12-16 18:00:00	2580.0
2004-12-16 19:00:00	2648.0
2004-12-16 20:00:00	2610.0
2004-12-16 21:00:00	2582.0
2004-12-16 22:00:00	2494.0
2004-12-16 23:00:00	2384.0
2004-12-17 00:00:00	2160.0
2004-12-15 01:00:00	2157.0
2004-12-15 02:00:00	2078.0
2004-12-15 03:00:00	2029.0
2004-12-15 04:00:00	2026.0
2004-12-15 05:00:00	2084.0
2004-12-15 06:00:00	2226.0
2004-12-15 07:00:00	2508.0
2004-12-15 08:00:00	2667.0
2004-12-15 09:00:00	2669.0
2004-12-15 10:00:00	2522.0
2004-12-15 11:00:00	2639.0
2004-12-15 12:00:00	2512.0
2004-12-15 13:00:00	2469.0
2004-12-15 14:00:00	2427.0
2004-12-15 15:00:00	2391.0
2004-12-15 16:00:00	2312.0
2004-12-15 17:00:00	2381.0
2004-12-15 18:00:00	2602.0
2004-12-15 19:00:00	2718.0
2004-12-15 20:00:00	2704.0
2004-12-15 21:00:00	2684.0
2004-12-15 22:00:00	2612.0
2004-12-15 23:00:00	2453.0
2004-12-16 00:00:00	2256.0
2004-12-14 01:00:00	2126.0
2004-12-14 02:00:00	2061.0
2004-12-14 03:00:00	2010.0
2004-12-14 04:00:00	2005.0
2004-12-14 05:00:00	2039.0
2004-12-14 06:00:00	2184.0
2004-12-14 07:00:00	2439.0
2004-12-14 08:00:00	2609.0
2004-12-14 09:00:00	2574.0
2004-12-14 10:00:00	2569.0
2004-12-14 11:00:00	2567.0
2004-12-14 12:00:00	2547.0
2004-12-14 13:00:00	2538.0
2004-12-14 14:00:00	2516.0
2004-12-14 15:00:00	2509.0
2004-12-14 16:00:00	2474.0
2004-12-14 17:00:00	2543.0
2004-12-14 18:00:00	2703.0
2004-12-14 19:00:00	2784.0
2004-12-14 20:00:00	2746.0
2004-12-14 21:00:00	2715.0
2004-12-14 22:00:00	2618.0
2004-12-14 23:00:00	2468.0
2004-12-15 00:00:00	2290.0
2004-12-13 01:00:00	1843.0
2004-12-13 02:00:00	1797.0
2004-12-13 03:00:00	1785.0
2004-12-13 04:00:00	1796.0
2004-12-13 05:00:00	1844.0
2004-12-13 06:00:00	1996.0
2004-12-13 07:00:00	2284.0
2004-12-13 08:00:00	2473.0
2004-12-13 09:00:00	2499.0
2004-12-13 10:00:00	2500.0
2004-12-13 11:00:00	2505.0
2004-12-13 12:00:00	2513.0
2004-12-13 13:00:00	2497.0
2004-12-13 14:00:00	2514.0
2004-12-13 15:00:00	2496.0
2004-12-13 16:00:00	2488.0
2004-12-13 17:00:00	2563.0
2004-12-13 18:00:00	2728.0
2004-12-13 19:00:00	2785.0
2004-12-13 20:00:00	2757.0
2004-12-13 21:00:00	2716.0
2004-12-13 22:00:00	2626.0
2004-12-13 23:00:00	2451.0
2004-12-14 00:00:00	2270.0
2004-12-12 01:00:00	1750.0
2004-12-12 02:00:00	1668.0
2004-12-12 03:00:00	1632.0
2004-12-12 04:00:00	1617.0
2004-12-12 05:00:00	1619.0
2004-12-12 06:00:00	1646.0
2004-12-12 07:00:00	1704.0
2004-12-12 08:00:00	1811.0
2004-12-12 09:00:00	1890.0
2004-12-12 10:00:00	1958.0
2004-12-12 11:00:00	1985.0
2004-12-12 12:00:00	1985.0
2004-12-12 13:00:00	1989.0
2004-12-12 14:00:00	1959.0
2004-12-12 15:00:00	1938.0
2004-12-12 16:00:00	1958.0
2004-12-12 17:00:00	2027.0
2004-12-12 18:00:00	2168.0
2004-12-12 19:00:00	2209.0
2004-12-12 20:00:00	2216.0
2004-12-12 21:00:00	2190.0
2004-12-12 22:00:00	2136.0
2004-12-12 23:00:00	2048.0
2004-12-13 00:00:00	1935.0
2004-12-11 01:00:00	1743.0
2004-12-11 02:00:00	1656.0
2004-12-11 03:00:00	1627.0
2004-12-11 04:00:00	1613.0
2004-12-11 05:00:00	1640.0
2004-12-11 06:00:00	1704.0
2004-12-11 07:00:00	1820.0
2004-12-11 08:00:00	1943.0
2004-12-11 09:00:00	2042.0
2004-12-11 10:00:00	2123.0
2004-12-11 11:00:00	2196.0
2004-12-11 12:00:00	2149.0
2004-12-11 13:00:00	2123.0
2004-12-11 14:00:00	2102.0
2004-12-11 15:00:00	2075.0
2004-12-11 16:00:00	2051.0
2004-12-11 17:00:00	2076.0
2004-12-11 18:00:00	2216.0
2004-12-11 19:00:00	2253.0
2004-12-11 20:00:00	2201.0
2004-12-11 21:00:00	2166.0
2004-12-11 22:00:00	2104.0
2004-12-11 23:00:00	2010.0
2004-12-12 00:00:00	1882.0
2004-12-10 01:00:00	1793.0
2004-12-10 02:00:00	1729.0
2004-12-10 03:00:00	1674.0
2004-12-10 04:00:00	1654.0
2004-12-10 05:00:00	1707.0
2004-12-10 06:00:00	1842.0
2004-12-10 07:00:00	2094.0
2004-12-10 08:00:00	2278.0
2004-12-10 09:00:00	2272.0
2004-12-10 10:00:00	2277.0
2004-12-10 11:00:00	2280.0
2004-12-10 12:00:00	2255.0
2004-12-10 13:00:00	2248.0
2004-12-10 14:00:00	2244.0
2004-12-10 15:00:00	2219.0
2004-12-10 16:00:00	2193.0
2004-12-10 17:00:00	2224.0
2004-12-10 18:00:00	2339.0
2004-12-10 19:00:00	2352.0
2004-12-10 20:00:00	2297.0
2004-12-10 21:00:00	2253.0
2004-12-10 22:00:00	2195.0
2004-12-10 23:00:00	2078.0
2004-12-11 00:00:00	1895.0
2004-12-09 01:00:00	1859.0
2004-12-09 02:00:00	1792.0
2004-12-09 03:00:00	1768.0
2004-12-09 04:00:00	1759.0
2004-12-09 05:00:00	1794.0
2004-12-09 06:00:00	1943.0
2004-12-09 07:00:00	2206.0
2004-12-09 08:00:00	2372.0
2004-12-09 09:00:00	2345.0
2004-12-09 10:00:00	2331.0
2004-12-09 11:00:00	2330.0
2004-12-09 12:00:00	2312.0
2004-12-09 13:00:00	2317.0
2004-12-09 14:00:00	2314.0
2004-12-09 15:00:00	2297.0
2004-12-09 16:00:00	2280.0
2004-12-09 17:00:00	2297.0
2004-12-09 18:00:00	2431.0
2004-12-09 19:00:00	2480.0
2004-12-09 20:00:00	2440.0
2004-12-09 21:00:00	2391.0
2004-12-09 22:00:00	2273.0
2004-12-09 23:00:00	2120.0
2004-12-10 00:00:00	1921.0
2004-12-08 01:00:00	1803.0
2004-12-08 02:00:00	1739.0
2004-12-08 03:00:00	1702.0
2004-12-08 04:00:00	1688.0
2004-12-08 05:00:00	1725.0
2004-12-08 06:00:00	1872.0
2004-12-08 07:00:00	2140.0
2004-12-08 08:00:00	2313.0
2004-12-08 09:00:00	2302.0
2004-12-08 10:00:00	2290.0
2004-12-08 11:00:00	2298.0
2004-12-08 12:00:00	2256.0
2004-12-08 13:00:00	2227.0
2004-12-08 14:00:00	2181.0
2004-12-08 15:00:00	2154.0
2004-12-08 16:00:00	2142.0
2004-12-08 17:00:00	2180.0
2004-12-08 18:00:00	2369.0
2004-12-08 19:00:00	2453.0
2004-12-08 20:00:00	2430.0
2004-12-08 21:00:00	2398.0
2004-12-08 22:00:00	2332.0
2004-12-08 23:00:00	2162.0
2004-12-09 00:00:00	1992.0
2004-12-07 01:00:00	1747.0
2004-12-07 02:00:00	1669.0
2004-12-07 03:00:00	1627.0
2004-12-07 04:00:00	1621.0
2004-12-07 05:00:00	1647.0
2004-12-07 06:00:00	1780.0
2004-12-07 07:00:00	2054.0
2004-12-07 08:00:00	2214.0
2004-12-07 09:00:00	2215.0
2004-12-07 10:00:00	2220.0
2004-12-07 11:00:00	2233.0
2004-12-07 12:00:00	2219.0
2004-12-07 13:00:00	2197.0
2004-12-07 14:00:00	2172.0
2004-12-07 15:00:00	2144.0
2004-12-07 16:00:00	2160.0
2004-12-07 17:00:00	2221.0
2004-12-07 18:00:00	2423.0
2004-12-07 19:00:00	2418.0
2004-12-07 20:00:00	2381.0
2004-12-07 21:00:00	2347.0
2004-12-07 22:00:00	2261.0
2004-12-07 23:00:00	2107.0
2004-12-08 00:00:00	1914.0
2004-12-06 01:00:00	1677.0
2004-12-06 02:00:00	1634.0
2004-12-06 03:00:00	1618.0
2004-12-06 04:00:00	1615.0
2004-12-06 05:00:00	1675.0
2004-12-06 06:00:00	1831.0
2004-12-06 07:00:00	2087.0
2004-12-06 08:00:00	2271.0
2004-12-06 09:00:00	2282.0
2004-12-06 10:00:00	2290.0
2004-12-06 11:00:00	2295.0
2004-12-06 12:00:00	2275.0
2004-12-06 13:00:00	2280.0
2004-12-06 14:00:00	2249.0
2004-12-06 15:00:00	2214.0
2004-12-06 16:00:00	2188.0
2004-12-06 17:00:00	2207.0
2004-12-06 18:00:00	2382.0
2004-12-06 19:00:00	2436.0
2004-12-06 20:00:00	2393.0
2004-12-06 21:00:00	2354.0
2004-12-06 22:00:00	2247.0
2004-12-06 23:00:00	2069.0
2004-12-07 00:00:00	1869.0
2004-12-05 01:00:00	1654.0
2004-12-05 02:00:00	1573.0
2004-12-05 03:00:00	1552.0
2004-12-05 04:00:00	1537.0
2004-12-05 05:00:00	1547.0
2004-12-05 06:00:00	1590.0
2004-12-05 07:00:00	1662.0
2004-12-05 08:00:00	1746.0
2004-12-05 09:00:00	1802.0
2004-12-05 10:00:00	1827.0
2004-12-05 11:00:00	1798.0
2004-12-05 12:00:00	1777.0
2004-12-05 13:00:00	1758.0
2004-12-05 14:00:00	1725.0
2004-12-05 15:00:00	1687.0
2004-12-05 16:00:00	1692.0
2004-12-05 17:00:00	1770.0
2004-12-05 18:00:00	1988.0
2004-12-05 19:00:00	2084.0
2004-12-05 20:00:00	2073.0
2004-12-05 21:00:00	2064.0
2004-12-05 22:00:00	2009.0
2004-12-05 23:00:00	1894.0
2004-12-06 00:00:00	1778.0
2004-12-04 01:00:00	1885.0
2004-12-04 02:00:00	1791.0
2004-12-04 03:00:00	1771.0
2004-12-04 04:00:00	1764.0
2004-12-04 05:00:00	1783.0
2004-12-04 06:00:00	1845.0
2004-12-04 07:00:00	1958.0
2004-12-04 08:00:00	2064.0
2004-12-04 09:00:00	2131.0
2004-12-04 10:00:00	2160.0
2004-12-04 11:00:00	2149.0
2004-12-04 12:00:00	2093.0
2004-12-04 13:00:00	2038.0
2004-12-04 14:00:00	1981.0
2004-12-04 15:00:00	1932.0
2004-12-04 16:00:00	1892.0
2004-12-04 17:00:00	1899.0
2004-12-04 18:00:00	2058.0
2004-12-04 19:00:00	2118.0
2004-12-04 20:00:00	2073.0
2004-12-04 21:00:00	2049.0
2004-12-04 22:00:00	1989.0
2004-12-04 23:00:00	1900.0
2004-12-05 00:00:00	1758.0
2004-12-03 01:00:00	1918.0
2004-12-03 02:00:00	1859.0
2004-12-03 03:00:00	1894.0
2004-12-03 04:00:00	1824.0
2004-12-03 05:00:00	1871.0
2004-12-03 06:00:00	2012.0
2004-12-03 07:00:00	2272.0
2004-12-03 08:00:00	2418.0
2004-12-03 09:00:00	2374.0
2004-12-03 10:00:00	2370.0
2004-12-03 11:00:00	2354.0
2004-12-03 12:00:00	2310.0
2004-12-03 13:00:00	2268.0
2004-12-03 14:00:00	2233.0
2004-12-03 15:00:00	2169.0
2004-12-03 16:00:00	2133.0
2004-12-03 17:00:00	2151.0
2004-12-03 18:00:00	2322.0
2004-12-03 19:00:00	2402.0
2004-12-03 20:00:00	2376.0
2004-12-03 21:00:00	2331.0
2004-12-03 22:00:00	2280.0
2004-12-03 23:00:00	2162.0
2004-12-04 00:00:00	2006.0
2004-12-02 01:00:00	1946.0
2004-12-02 02:00:00	1884.0
2004-12-02 03:00:00	1848.0
2004-12-02 04:00:00	1851.0
2004-12-02 05:00:00	1889.0
2004-12-02 06:00:00	2022.0
2004-12-02 07:00:00	2287.0
2004-12-02 08:00:00	2430.0
2004-12-02 09:00:00	2416.0
2004-12-02 10:00:00	2416.0
2004-12-02 11:00:00	2372.0
2004-12-02 12:00:00	2294.0
2004-12-02 13:00:00	2265.0
2004-12-02 14:00:00	2223.0
2004-12-02 15:00:00	2198.0
2004-12-02 16:00:00	2157.0
2004-12-02 17:00:00	2199.0
2004-12-02 18:00:00	2377.0
2004-12-02 19:00:00	2465.0
2004-12-02 20:00:00	2439.0
2004-12-02 21:00:00	2418.0
2004-12-02 22:00:00	2328.0
2004-12-02 23:00:00	2193.0
2004-12-03 00:00:00	2031.0
2004-12-01 01:00:00	1802.0
2004-12-01 02:00:00	1736.0
2004-12-01 03:00:00	1712.0
2004-12-01 04:00:00	1722.0
2004-12-01 05:00:00	1785.0
2004-12-01 06:00:00	1957.0
2004-12-01 07:00:00	2223.0
2004-12-01 08:00:00	2388.0
2004-12-01 09:00:00	2367.0
2004-12-01 10:00:00	2331.0
2004-12-01 11:00:00	2325.0
2004-12-01 12:00:00	2305.0
2004-12-01 13:00:00	2275.0
2004-12-01 14:00:00	2247.0
2004-12-01 15:00:00	2199.0
2004-12-01 16:00:00	2170.0
2004-12-01 17:00:00	2203.0
2004-12-01 18:00:00	2381.0
2004-12-01 19:00:00	2488.0
2004-12-01 20:00:00	2474.0
2004-12-01 21:00:00	2442.0
2004-12-01 22:00:00	2371.0
2004-12-01 23:00:00	2222.0
2004-12-02 00:00:00	2042.0
2004-11-30 01:00:00	1847.0
2004-11-30 02:00:00	1782.0
2004-11-30 03:00:00	1755.0
2004-11-30 04:00:00	1740.0
2004-11-30 05:00:00	1776.0
2004-11-30 06:00:00	1902.0
2004-11-30 07:00:00	2180.0
2004-11-30 08:00:00	2337.0
2004-11-30 09:00:00	2321.0
2004-11-30 10:00:00	2320.0
2004-11-30 11:00:00	2331.0
2004-11-30 12:00:00	2327.0
2004-11-30 13:00:00	2315.0
2004-11-30 14:00:00	2299.0
2004-11-30 15:00:00	2298.0
2004-11-30 16:00:00	2293.0
2004-11-30 17:00:00	2334.0
2004-11-30 18:00:00	2479.0
2004-11-30 19:00:00	2497.0
2004-11-30 20:00:00	2452.0
2004-11-30 21:00:00	2388.0
2004-11-30 22:00:00	2285.0
2004-11-30 23:00:00	2117.0
2004-12-01 00:00:00	1931.0
2004-11-29 01:00:00	1796.0
2004-11-29 02:00:00	1753.0
2004-11-29 03:00:00	1736.0
2004-11-29 04:00:00	1728.0
2004-11-29 05:00:00	1782.0
2004-11-29 06:00:00	1927.0
2004-11-29 07:00:00	2179.0
2004-11-29 08:00:00	2337.0
2004-11-29 09:00:00	2344.0
2004-11-29 10:00:00	2359.0
2004-11-29 11:00:00	2373.0
2004-11-29 12:00:00	2361.0
2004-11-29 13:00:00	2357.0
2004-11-29 14:00:00	2337.0
2004-11-29 15:00:00	2304.0
2004-11-29 16:00:00	2277.0
2004-11-29 17:00:00	2318.0
2004-11-29 18:00:00	2466.0
2004-11-29 19:00:00	2514.0
2004-11-29 20:00:00	2473.0
2004-11-29 21:00:00	2414.0
2004-11-29 22:00:00	2312.0
2004-11-29 23:00:00	2144.0
2004-11-30 00:00:00	1981.0
2004-11-28 01:00:00	1523.0
2004-11-28 02:00:00	1473.0
2004-11-28 03:00:00	1443.0
2004-11-28 04:00:00	1453.0
2004-11-28 05:00:00	1454.0
2004-11-28 06:00:00	1485.0
2004-11-28 07:00:00	1554.0
2004-11-28 08:00:00	1640.0
2004-11-28 09:00:00	1725.0
2004-11-28 10:00:00	1799.0
2004-11-28 11:00:00	1835.0
2004-11-28 12:00:00	1857.0
2004-11-28 13:00:00	1864.0
2004-11-28 14:00:00	1843.0
2004-11-28 15:00:00	1804.0
2004-11-28 16:00:00	1778.0
2004-11-28 17:00:00	1802.0
2004-11-28 18:00:00	1987.0
2004-11-28 19:00:00	2095.0
2004-11-28 20:00:00	2106.0
2004-11-28 21:00:00	2107.0
2004-11-28 22:00:00	2057.0
2004-11-28 23:00:00	1974.0
2004-11-29 00:00:00	1883.0
2004-11-27 01:00:00	1526.0
2004-11-27 02:00:00	1458.0
2004-11-27 03:00:00	1430.0
2004-11-27 04:00:00	1419.0
2004-11-27 05:00:00	1428.0
2004-11-27 06:00:00	1467.0
2004-11-27 07:00:00	1540.0
2004-11-27 08:00:00	1634.0
2004-11-27 09:00:00	1710.0
2004-11-27 10:00:00	1794.0
2004-11-27 11:00:00	1837.0
2004-11-27 12:00:00	1819.0
2004-11-27 13:00:00	1787.0
2004-11-27 14:00:00	1742.0
2004-11-27 15:00:00	1733.0
2004-11-27 16:00:00	1731.0
2004-11-27 17:00:00	1773.0
2004-11-27 18:00:00	1911.0
2004-11-27 19:00:00	1936.0
2004-11-27 20:00:00	1913.0
2004-11-27 21:00:00	1875.0
2004-11-27 22:00:00	1823.0
2004-11-27 23:00:00	1728.0
2004-11-28 00:00:00	1627.0
2004-11-26 01:00:00	1579.0
2004-11-26 02:00:00	1546.0
2004-11-26 03:00:00	1516.0
2004-11-26 04:00:00	1517.0
2004-11-26 05:00:00	1560.0
2004-11-26 06:00:00	1625.0
2004-11-26 07:00:00	1714.0
2004-11-26 08:00:00	1811.0
2004-11-26 09:00:00	1860.0
2004-11-26 10:00:00	1917.0
2004-11-26 11:00:00	1940.0
2004-11-26 12:00:00	1930.0
2004-11-26 13:00:00	1904.0
2004-11-26 14:00:00	1879.0
2004-11-26 15:00:00	1840.0
2004-11-26 16:00:00	1813.0
2004-11-26 17:00:00	1837.0
2004-11-26 18:00:00	1939.0
2004-11-26 19:00:00	1950.0
2004-11-26 20:00:00	1924.0
2004-11-26 21:00:00	1861.0
2004-11-26 22:00:00	1806.0
2004-11-26 23:00:00	1730.0
2004-11-27 00:00:00	1620.0
2004-11-25 01:00:00	1594.0
2004-11-25 02:00:00	1514.0
2004-11-25 03:00:00	1489.0
2004-11-25 04:00:00	1488.0
2004-11-25 05:00:00	1502.0
2004-11-25 06:00:00	1541.0
2004-11-25 07:00:00	1606.0
2004-11-25 08:00:00	1684.0
2004-11-25 09:00:00	1784.0
2004-11-25 10:00:00	1890.0
2004-11-25 11:00:00	1964.0
2004-11-25 12:00:00	1948.0
2004-11-25 13:00:00	1840.0
2004-11-25 14:00:00	1721.0
2004-11-25 15:00:00	1628.0
2004-11-25 16:00:00	1574.0
2004-11-25 17:00:00	1547.0
2004-11-25 18:00:00	1655.0
2004-11-25 19:00:00	1723.0
2004-11-25 20:00:00	1757.0
2004-11-25 21:00:00	1768.0
2004-11-25 22:00:00	1762.0
2004-11-25 23:00:00	1717.0
2004-11-26 00:00:00	1646.0
2004-11-24 01:00:00	1690.0
2004-11-24 02:00:00	1619.0
2004-11-24 03:00:00	1574.0
2004-11-24 04:00:00	1561.0
2004-11-24 05:00:00	1597.0
2004-11-24 06:00:00	1711.0
2004-11-24 07:00:00	1912.0
2004-11-24 08:00:00	2090.0
2004-11-24 09:00:00	2135.0
2004-11-24 10:00:00	2189.0
2004-11-24 11:00:00	2229.0
2004-11-24 12:00:00	2235.0
2004-11-24 13:00:00	2230.0
2004-11-24 14:00:00	2208.0
2004-11-24 15:00:00	2166.0
2004-11-24 16:00:00	2133.0
2004-11-24 17:00:00	2136.0
2004-11-24 18:00:00	2219.0
2004-11-24 19:00:00	2221.0
2004-11-24 20:00:00	2159.0
2004-11-24 21:00:00	2116.0
2004-11-24 22:00:00	2033.0
2004-11-24 23:00:00	1881.0
2004-11-25 00:00:00	1713.0
2004-11-23 01:00:00	1727.0
2004-11-23 02:00:00	1657.0
2004-11-23 03:00:00	1612.0
2004-11-23 04:00:00	1597.0
2004-11-23 05:00:00	1632.0
2004-11-23 06:00:00	1762.0
2004-11-23 07:00:00	2007.0
2004-11-23 08:00:00	2167.0
2004-11-23 09:00:00	2171.0
2004-11-23 10:00:00	2170.0
2004-11-23 11:00:00	2181.0
2004-11-23 12:00:00	2167.0
2004-11-23 13:00:00	2145.0
2004-11-23 14:00:00	2127.0
2004-11-23 15:00:00	2107.0
2004-11-23 16:00:00	2070.0
2004-11-23 17:00:00	2088.0
2004-11-23 18:00:00	2240.0
2004-11-23 19:00:00	2271.0
2004-11-23 20:00:00	2232.0
2004-11-23 21:00:00	2191.0
2004-11-23 22:00:00	2095.0
2004-11-23 23:00:00	1955.0
2004-11-24 00:00:00	1817.0
2004-11-22 01:00:00	1592.0
2004-11-22 02:00:00	1551.0
2004-11-22 03:00:00	1530.0
2004-11-22 04:00:00	1540.0
2004-11-22 05:00:00	1589.0
2004-11-22 06:00:00	1733.0
2004-11-22 07:00:00	1993.0
2004-11-22 08:00:00	2191.0
2004-11-22 09:00:00	2200.0
2004-11-22 10:00:00	2220.0
2004-11-22 11:00:00	2239.0
2004-11-22 12:00:00	2212.0
2004-11-22 13:00:00	2207.0
2004-11-22 14:00:00	2188.0
2004-11-22 15:00:00	2168.0
2004-11-22 16:00:00	2125.0
2004-11-22 17:00:00	2155.0
2004-11-22 18:00:00	2293.0
2004-11-22 19:00:00	2343.0
2004-11-22 20:00:00	2302.0
2004-11-22 21:00:00	2256.0
2004-11-22 22:00:00	2153.0
2004-11-22 23:00:00	2003.0
2004-11-23 00:00:00	1842.0
2004-11-21 01:00:00	1442.0
2004-11-21 02:00:00	1380.0
2004-11-21 03:00:00	1347.0
2004-11-21 04:00:00	1332.0
2004-11-21 05:00:00	1338.0
2004-11-21 06:00:00	1365.0
2004-11-21 07:00:00	1429.0
2004-11-21 08:00:00	1515.0
2004-11-21 09:00:00	1597.0
2004-11-21 10:00:00	1672.0
2004-11-21 11:00:00	1713.0
2004-11-21 12:00:00	1725.0
2004-11-21 13:00:00	1720.0
2004-11-21 14:00:00	1697.0
2004-11-21 15:00:00	1674.0
2004-11-21 16:00:00	1669.0
2004-11-21 17:00:00	1713.0
2004-11-21 18:00:00	1870.0
2004-11-21 19:00:00	1962.0
2004-11-21 20:00:00	1960.0
2004-11-21 21:00:00	1930.0
2004-11-21 22:00:00	1881.0
2004-11-21 23:00:00	1783.0
2004-11-22 00:00:00	1681.0
2004-11-20 01:00:00	1554.0
2004-11-20 02:00:00	1470.0
2004-11-20 03:00:00	1425.0
2004-11-20 04:00:00	1407.0
2004-11-20 05:00:00	1415.0
2004-11-20 06:00:00	1458.0
2004-11-20 07:00:00	1557.0
2004-11-20 08:00:00	1657.0
2004-11-20 09:00:00	1745.0
2004-11-20 10:00:00	1819.0
2004-11-20 11:00:00	1872.0
2004-11-20 12:00:00	1858.0
2004-11-20 13:00:00	1839.0
2004-11-20 14:00:00	1795.0
2004-11-20 15:00:00	1754.0
2004-11-20 16:00:00	1744.0
2004-11-20 17:00:00	1761.0
2004-11-20 18:00:00	1859.0
2004-11-20 19:00:00	1889.0
2004-11-20 20:00:00	1844.0
2004-11-20 21:00:00	1797.0
2004-11-20 22:00:00	1742.0
2004-11-20 23:00:00	1649.0
2004-11-21 00:00:00	1545.0
2004-11-19 01:00:00	1653.0
2004-11-19 02:00:00	1560.0
2004-11-19 03:00:00	1538.0
2004-11-19 04:00:00	1529.0
2004-11-19 05:00:00	1557.0
2004-11-19 06:00:00	1690.0
2004-11-19 07:00:00	1942.0
2004-11-19 08:00:00	2105.0
2004-11-19 09:00:00	2108.0
2004-11-19 10:00:00	2125.0
2004-11-19 11:00:00	2146.0
2004-11-19 12:00:00	2130.0
2004-11-19 13:00:00	2131.0
2004-11-19 14:00:00	2144.0
2004-11-19 15:00:00	2103.0
2004-11-19 16:00:00	2074.0
2004-11-19 17:00:00	2084.0
2004-11-19 18:00:00	2141.0
2004-11-19 19:00:00	2151.0
2004-11-19 20:00:00	2083.0
2004-11-19 21:00:00	2027.0
2004-11-19 22:00:00	1954.0
2004-11-19 23:00:00	1836.0
2004-11-20 00:00:00	1680.0
2004-11-18 01:00:00	1699.0
2004-11-18 02:00:00	1625.0
2004-11-18 03:00:00	1577.0
2004-11-18 04:00:00	1570.0
2004-11-18 05:00:00	1601.0
2004-11-18 06:00:00	1721.0
2004-11-18 07:00:00	1970.0
2004-11-18 08:00:00	2131.0
2004-11-18 09:00:00	2130.0
2004-11-18 10:00:00	2128.0
2004-11-18 11:00:00	2149.0
2004-11-18 12:00:00	2141.0
2004-11-18 13:00:00	2143.0
2004-11-18 14:00:00	2129.0
2004-11-18 15:00:00	2108.0
2004-11-18 16:00:00	2077.0
2004-11-18 17:00:00	2100.0
2004-11-18 18:00:00	2221.0
2004-11-18 19:00:00	2263.0
2004-11-18 20:00:00	2220.0
2004-11-18 21:00:00	2163.0
2004-11-18 22:00:00	2059.0
2004-11-18 23:00:00	1919.0
2004-11-19 00:00:00	1756.0
2004-11-17 01:00:00	1709.0
2004-11-17 02:00:00	1647.0
2004-11-17 03:00:00	1609.0
2004-11-17 04:00:00	1591.0
2004-11-17 05:00:00	1627.0
2004-11-17 06:00:00	1750.0
2004-11-17 07:00:00	2005.0
2004-11-17 08:00:00	2161.0
2004-11-17 09:00:00	2160.0
2004-11-17 10:00:00	2171.0
2004-11-17 11:00:00	2184.0
2004-11-17 12:00:00	2176.0
2004-11-17 13:00:00	2163.0
2004-11-17 14:00:00	2173.0
2004-11-17 15:00:00	2150.0
2004-11-17 16:00:00	2141.0
2004-11-17 17:00:00	2181.0
2004-11-17 18:00:00	2294.0
2004-11-17 19:00:00	2318.0
2004-11-17 20:00:00	2280.0
2004-11-17 21:00:00	2208.0
2004-11-17 22:00:00	2103.0
2004-11-17 23:00:00	1958.0
2004-11-18 00:00:00	1803.0
2004-11-16 01:00:00	1768.0
2004-11-16 02:00:00	1709.0
2004-11-16 03:00:00	1669.0
2004-11-16 04:00:00	1653.0
2004-11-16 05:00:00	1691.0
2004-11-16 06:00:00	1814.0
2004-11-16 07:00:00	2078.0
2004-11-16 08:00:00	2224.0
2004-11-16 09:00:00	2235.0
2004-11-16 10:00:00	2240.0
2004-11-16 11:00:00	2237.0
2004-11-16 12:00:00	2214.0
2004-11-16 13:00:00	2195.0
2004-11-16 14:00:00	2176.0
2004-11-16 15:00:00	2143.0
2004-11-16 16:00:00	2129.0
2004-11-16 17:00:00	2143.0
2004-11-16 18:00:00	2260.0
2004-11-16 19:00:00	2325.0
2004-11-16 20:00:00	2273.0
2004-11-16 21:00:00	2212.0
2004-11-16 22:00:00	2117.0
2004-11-16 23:00:00	1964.0
2004-11-17 00:00:00	1814.0
2004-11-15 01:00:00	1675.0
2004-11-15 02:00:00	1655.0
2004-11-15 03:00:00	1661.0
2004-11-15 04:00:00	1677.0
2004-11-15 05:00:00	1732.0
2004-11-15 06:00:00	1894.0
2004-11-15 07:00:00	2171.0
2004-11-15 08:00:00	2307.0
2004-11-15 09:00:00	2309.0
2004-11-15 10:00:00	2318.0
2004-11-15 11:00:00	2287.0
2004-11-15 12:00:00	2244.0
2004-11-15 13:00:00	2220.0
2004-11-15 14:00:00	2171.0
2004-11-15 15:00:00	2130.0
2004-11-15 16:00:00	2097.0
2004-11-15 17:00:00	2130.0
2004-11-15 18:00:00	2266.0
2004-11-15 19:00:00	2362.0
2004-11-15 20:00:00	2324.0
2004-11-15 21:00:00	2259.0
2004-11-15 22:00:00	2163.0
2004-11-15 23:00:00	2004.0
2004-11-16 00:00:00	1869.0
2004-11-14 01:00:00	1615.0
2004-11-14 02:00:00	1571.0
2004-11-14 03:00:00	1552.0
2004-11-14 04:00:00	1556.0
2004-11-14 05:00:00	1571.0
2004-11-14 06:00:00	1604.0
2004-11-14 07:00:00	1672.0
2004-11-14 08:00:00	1721.0
2004-11-14 09:00:00	1783.0
2004-11-14 10:00:00	1803.0
2004-11-14 11:00:00	1784.0
2004-11-14 12:00:00	1761.0
2004-11-14 13:00:00	1742.0
2004-11-14 14:00:00	1697.0
2004-11-14 15:00:00	1659.0
2004-11-14 16:00:00	1645.0
2004-11-14 17:00:00	1680.0
2004-11-14 18:00:00	1859.0
2004-11-14 19:00:00	1981.0
2004-11-14 20:00:00	1976.0
2004-11-14 21:00:00	1952.0
2004-11-14 22:00:00	1908.0
2004-11-14 23:00:00	1820.0
2004-11-15 00:00:00	1738.0
2004-11-13 01:00:00	1727.0
2004-11-13 02:00:00	1625.0
2004-11-13 03:00:00	1623.0
2004-11-13 04:00:00	1633.0
2004-11-13 05:00:00	1654.0
2004-11-13 06:00:00	1704.0
2004-11-13 07:00:00	1801.0
2004-11-13 08:00:00	1891.0
2004-11-13 09:00:00	1957.0
2004-11-13 10:00:00	1989.0
2004-11-13 11:00:00	1979.0
2004-11-13 12:00:00	1947.0
2004-11-13 13:00:00	1883.0
2004-11-13 14:00:00	1827.0
2004-11-13 15:00:00	1778.0
2004-11-13 16:00:00	1748.0
2004-11-13 17:00:00	1759.0
2004-11-13 18:00:00	1882.0
2004-11-13 19:00:00	1986.0
2004-11-13 20:00:00	1957.0
2004-11-13 21:00:00	1925.0
2004-11-13 22:00:00	1881.0
2004-11-13 23:00:00	1791.0
2004-11-14 00:00:00	1696.0
2004-11-12 01:00:00	1784.0
2004-11-12 02:00:00	1725.0
2004-11-12 03:00:00	1694.0
2004-11-12 04:00:00	1683.0
2004-11-12 05:00:00	1715.0
2004-11-12 06:00:00	1848.0
2004-11-12 07:00:00	2095.0
2004-11-12 08:00:00	2219.0
2004-11-12 09:00:00	2235.0
2004-11-12 10:00:00	2233.0
2004-11-12 11:00:00	2228.0
2004-11-12 12:00:00	2201.0
2004-11-12 13:00:00	2165.0
2004-11-12 14:00:00	2143.0
2004-11-12 15:00:00	2089.0
2004-11-12 16:00:00	2039.0
2004-11-12 17:00:00	2033.0
2004-11-12 18:00:00	2197.0
2004-11-12 19:00:00	2229.0
2004-11-12 20:00:00	2188.0
2004-11-12 21:00:00	2161.0
2004-11-12 22:00:00	2098.0
2004-11-12 23:00:00	1985.0
2004-11-13 00:00:00	1845.0
2004-11-11 01:00:00	1717.0
2004-11-11 02:00:00	1644.0
2004-11-11 03:00:00	1619.0
2004-11-11 04:00:00	1601.0
2004-11-11 05:00:00	1646.0
2004-11-11 06:00:00	1762.0
2004-11-11 07:00:00	2007.0
2004-11-11 08:00:00	2137.0
2004-11-11 09:00:00	2153.0
2004-11-11 10:00:00	2173.0
2004-11-11 11:00:00	2195.0
2004-11-11 12:00:00	2202.0
2004-11-11 13:00:00	2207.0
2004-11-11 14:00:00	2214.0
2004-11-11 15:00:00	2215.0
2004-11-11 16:00:00	2202.0
2004-11-11 17:00:00	2239.0
2004-11-11 18:00:00	2343.0
2004-11-11 19:00:00	2369.0
2004-11-11 20:00:00	2319.0
2004-11-11 21:00:00	2258.0
2004-11-11 22:00:00	2162.0
2004-11-11 23:00:00	2033.0
2004-11-12 00:00:00	1894.0
2004-11-10 01:00:00	1828.0
2004-11-10 02:00:00	1766.0
2004-11-10 03:00:00	1744.0
2004-11-10 04:00:00	1734.0
2004-11-10 05:00:00	1779.0
2004-11-10 06:00:00	1902.0
2004-11-10 07:00:00	2164.0
2004-11-10 08:00:00	2255.0
2004-11-10 09:00:00	2260.0
2004-11-10 10:00:00	2228.0
2004-11-10 11:00:00	2220.0
2004-11-10 12:00:00	2182.0
2004-11-10 13:00:00	2164.0
2004-11-10 14:00:00	2146.0
2004-11-10 15:00:00	2119.0
2004-11-10 16:00:00	2094.0
2004-11-10 17:00:00	2103.0
2004-11-10 18:00:00	2236.0
2004-11-10 19:00:00	2295.0
2004-11-10 20:00:00	2257.0
2004-11-10 21:00:00	2204.0
2004-11-10 22:00:00	2111.0
2004-11-10 23:00:00	1952.0
2004-11-11 00:00:00	1812.0
2004-11-09 01:00:00	1826.0
2004-11-09 02:00:00	1783.0
2004-11-09 03:00:00	1751.0
2004-11-09 04:00:00	1754.0
2004-11-09 05:00:00	1797.0
2004-11-09 06:00:00	1936.0
2004-11-09 07:00:00	2209.0
2004-11-09 08:00:00	2320.0
2004-11-09 09:00:00	2301.0
2004-11-09 10:00:00	2282.0
2004-11-09 11:00:00	2275.0
2004-11-09 12:00:00	2229.0
2004-11-09 13:00:00	2194.0
2004-11-09 14:00:00	2181.0
2004-11-09 15:00:00	2133.0
2004-11-09 16:00:00	2095.0
2004-11-09 17:00:00	2109.0
2004-11-09 18:00:00	2238.0
2004-11-09 19:00:00	2367.0
2004-11-09 20:00:00	2339.0
2004-11-09 21:00:00	2303.0
2004-11-09 22:00:00	2195.0
2004-11-09 23:00:00	2061.0
2004-11-10 00:00:00	1912.0
2004-11-08 01:00:00	1566.0
2004-11-08 02:00:00	1530.0
2004-11-08 03:00:00	1531.0
2004-11-08 04:00:00	1552.0
2004-11-08 05:00:00	1623.0
2004-11-08 06:00:00	1780.0
2004-11-08 07:00:00	2070.0
2004-11-08 08:00:00	2200.0
2004-11-08 09:00:00	2233.0
2004-11-08 10:00:00	2237.0
2004-11-08 11:00:00	2264.0
2004-11-08 12:00:00	2221.0
2004-11-08 13:00:00	2192.0
2004-11-08 14:00:00	2159.0
2004-11-08 15:00:00	2127.0
2004-11-08 16:00:00	2092.0
2004-11-08 17:00:00	2096.0
2004-11-08 18:00:00	2227.0
2004-11-08 19:00:00	2364.0
2004-11-08 20:00:00	2344.0
2004-11-08 21:00:00	2301.0
2004-11-08 22:00:00	2202.0
2004-11-08 23:00:00	2064.0
2004-11-09 00:00:00	1921.0
2004-11-07 01:00:00	1442.0
2004-11-07 02:00:00	1381.0
2004-11-07 03:00:00	1357.0
2004-11-07 04:00:00	1343.0
2004-11-07 05:00:00	1344.0
2004-11-07 06:00:00	1381.0
2004-11-07 07:00:00	1437.0
2004-11-07 08:00:00	1485.0
2004-11-07 09:00:00	1578.0
2004-11-07 10:00:00	1632.0
2004-11-07 11:00:00	1645.0
2004-11-07 12:00:00	1658.0
2004-11-07 13:00:00	1665.0
2004-11-07 14:00:00	1650.0
2004-11-07 15:00:00	1626.0
2004-11-07 16:00:00	1624.0
2004-11-07 17:00:00	1650.0
2004-11-07 18:00:00	1780.0
2004-11-07 19:00:00	1899.0
2004-11-07 20:00:00	1892.0
2004-11-07 21:00:00	1847.0
2004-11-07 22:00:00	1794.0
2004-11-07 23:00:00	1703.0
2004-11-08 00:00:00	1619.0
2004-11-06 01:00:00	1658.0
2004-11-06 02:00:00	1581.0
2004-11-06 03:00:00	1547.0
2004-11-06 04:00:00	1543.0
2004-11-06 05:00:00	1562.0
2004-11-06 06:00:00	1611.0
2004-11-06 07:00:00	1705.0
2004-11-06 08:00:00	1771.0
2004-11-06 09:00:00	1856.0
2004-11-06 10:00:00	1899.0
2004-11-06 11:00:00	1886.0
2004-11-06 12:00:00	1860.0
2004-11-06 13:00:00	1812.0
2004-11-06 14:00:00	1771.0
2004-11-06 15:00:00	1724.0
2004-11-06 16:00:00	1770.0
2004-11-06 17:00:00	1700.0
2004-11-06 18:00:00	1779.0
2004-11-06 19:00:00	1874.0
2004-11-06 20:00:00	1842.0
2004-11-06 21:00:00	1795.0
2004-11-06 22:00:00	1725.0
2004-11-06 23:00:00	1643.0
2004-11-07 00:00:00	1535.0
2004-11-05 01:00:00	1752.0
2004-11-05 02:00:00	1689.0
2004-11-05 03:00:00	1662.0
2004-11-05 04:00:00	1652.0
2004-11-05 05:00:00	1702.0
2004-11-05 06:00:00	1839.0
2004-11-05 07:00:00	2093.0
2004-11-05 08:00:00	2181.0
2004-11-05 09:00:00	2192.0
2004-11-05 10:00:00	2196.0
2004-11-05 11:00:00	2195.0
2004-11-05 12:00:00	2160.0
2004-11-05 13:00:00	2132.0
2004-11-05 14:00:00	2104.0
2004-11-05 15:00:00	2065.0
2004-11-05 16:00:00	2018.0
2004-11-05 17:00:00	1998.0
2004-11-05 18:00:00	2060.0
2004-11-05 19:00:00	2172.0
2004-11-05 20:00:00	2127.0
2004-11-05 21:00:00	2085.0
2004-11-05 22:00:00	2014.0
2004-11-05 23:00:00	1905.0
2004-11-06 00:00:00	1757.0
2004-11-04 01:00:00	1734.0
2004-11-04 02:00:00	1664.0
2004-11-04 03:00:00	1628.0
2004-11-04 04:00:00	1629.0
2004-11-04 05:00:00	1661.0
2004-11-04 06:00:00	1780.0
2004-11-04 07:00:00	2018.0
2004-11-04 08:00:00	2158.0
2004-11-04 09:00:00	2152.0
2004-11-04 10:00:00	2173.0
2004-11-04 11:00:00	2176.0
2004-11-04 12:00:00	2162.0
2004-11-04 13:00:00	2162.0
2004-11-04 14:00:00	2163.0
2004-11-04 15:00:00	2148.0
2004-11-04 16:00:00	2144.0
2004-11-04 17:00:00	2178.0
2004-11-04 18:00:00	2257.0
2004-11-04 19:00:00	2310.0
2004-11-04 20:00:00	2280.0
2004-11-04 21:00:00	2223.0
2004-11-04 22:00:00	2125.0
2004-11-04 23:00:00	1991.0
2004-11-05 00:00:00	1856.0
2004-11-03 01:00:00	1666.0
2004-11-03 02:00:00	1609.0
2004-11-03 03:00:00	1574.0
2004-11-03 04:00:00	1567.0
2004-11-03 05:00:00	1608.0
2004-11-03 06:00:00	1743.0
2004-11-03 07:00:00	2007.0
2004-11-03 08:00:00	2154.0
2004-11-03 09:00:00	2166.0
2004-11-03 10:00:00	2187.0
2004-11-03 11:00:00	2216.0
2004-11-03 12:00:00	2190.0
2004-11-03 13:00:00	2189.0
2004-11-03 14:00:00	2163.0
2004-11-03 15:00:00	2131.0
2004-11-03 16:00:00	2107.0
2004-11-03 17:00:00	2121.0
2004-11-03 18:00:00	2199.0
2004-11-03 19:00:00	2321.0
2004-11-03 20:00:00	2290.0
2004-11-03 21:00:00	2233.0
2004-11-03 22:00:00	2137.0
2004-11-03 23:00:00	1976.0
2004-11-04 00:00:00	1839.0
2004-11-02 01:00:00	1666.0
2004-11-02 02:00:00	1607.0
2004-11-02 03:00:00	1560.0
2004-11-02 04:00:00	1548.0
2004-11-02 05:00:00	1582.0
2004-11-02 06:00:00	1716.0
2004-11-02 07:00:00	1969.0
2004-11-02 08:00:00	2094.0
2004-11-02 09:00:00	2107.0
2004-11-02 10:00:00	2146.0
2004-11-02 11:00:00	2169.0
2004-11-02 12:00:00	2176.0
2004-11-02 13:00:00	2183.0
2004-11-02 14:00:00	2166.0
2004-11-02 15:00:00	2151.0
2004-11-02 16:00:00	2119.0
2004-11-02 17:00:00	2162.0
2004-11-02 18:00:00	2224.0
2004-11-02 19:00:00	2251.0
2004-11-02 20:00:00	2199.0
2004-11-02 21:00:00	2133.0
2004-11-02 22:00:00	2027.0
2004-11-02 23:00:00	1896.0
2004-11-03 00:00:00	1752.0
2004-11-01 01:00:00	1533.0
2004-11-01 02:00:00	1500.0
2004-11-01 03:00:00	1489.0
2004-11-01 04:00:00	1497.0
2004-11-01 05:00:00	1557.0
2004-11-01 06:00:00	1704.0
2004-11-01 07:00:00	1961.0
2004-11-01 08:00:00	2119.0
2004-11-01 09:00:00	2181.0
2004-11-01 10:00:00	2188.0
2004-11-01 11:00:00	2206.0
2004-11-01 12:00:00	2208.0
2004-11-01 13:00:00	2210.0
2004-11-01 14:00:00	2205.0
2004-11-01 15:00:00	2186.0
2004-11-01 16:00:00	2165.0
2004-11-01 17:00:00	2168.0
2004-11-01 18:00:00	2237.0
2004-11-01 19:00:00	2314.0
2004-11-01 20:00:00	2280.0
2004-11-01 21:00:00	2204.0
2004-11-01 22:00:00	2092.0
2004-11-01 23:00:00	1929.0
2004-11-02 00:00:00	1772.0
2004-10-31 01:00:00	1406.0
2004-10-31 03:00:00	1282.0
2004-10-31 04:00:00	1267.0
2004-10-31 05:00:00	1274.0
2004-10-31 06:00:00	1312.0
2004-10-31 07:00:00	1376.0
2004-10-31 08:00:00	1444.0
2004-10-31 09:00:00	1575.0
2004-10-31 10:00:00	1637.0
2004-10-31 11:00:00	1661.0
2004-10-31 12:00:00	1683.0
2004-10-31 13:00:00	1684.0
2004-10-31 14:00:00	1663.0
2004-10-31 15:00:00	1636.0
2004-10-31 16:00:00	1625.0
2004-10-31 17:00:00	1647.0
2004-10-31 18:00:00	1720.0
2004-10-31 19:00:00	1860.0
2004-10-31 20:00:00	1859.0
2004-10-31 21:00:00	1846.0
2004-10-31 22:00:00	1785.0
2004-10-31 23:00:00	1690.0
2004-11-01 00:00:00	1601.0
2004-10-30 01:00:00	1638.0
2004-10-30 02:00:00	1538.0
2004-10-30 03:00:00	1486.0
2004-10-30 04:00:00	1474.0
2004-10-30 05:00:00	1453.0
2004-10-30 06:00:00	1483.0
2004-10-30 07:00:00	1563.0
2004-10-30 08:00:00	1685.0
2004-10-30 09:00:00	1779.0
2004-10-30 10:00:00	1872.0
2004-10-30 11:00:00	1939.0
2004-10-30 12:00:00	1947.0
2004-10-30 13:00:00	1948.0
2004-10-30 14:00:00	1914.0
2004-10-30 15:00:00	1883.0
2004-10-30 16:00:00	1849.0
2004-10-30 17:00:00	1817.0
2004-10-30 18:00:00	1777.0
2004-10-30 19:00:00	1780.0
2004-10-30 20:00:00	1861.0
2004-10-30 21:00:00	1824.0
2004-10-30 22:00:00	1761.0
2004-10-30 23:00:00	1656.0
2004-10-31 00:00:00	1528.0
2004-10-29 01:00:00	1679.0
2004-10-29 02:00:00	1635.0
2004-10-29 03:00:00	1596.0
2004-10-29 04:00:00	1571.0
2004-10-29 05:00:00	1605.0
2004-10-29 06:00:00	1720.0
2004-10-29 07:00:00	1977.0
2004-10-29 08:00:00	2189.0
2004-10-29 09:00:00	2215.0
2004-10-29 10:00:00	2205.0
2004-10-29 11:00:00	2241.0
2004-10-29 12:00:00	2266.0
2004-10-29 13:00:00	2248.0
2004-10-29 14:00:00	2221.0
2004-10-29 15:00:00	2211.0
2004-10-29 16:00:00	2193.0
2004-10-29 17:00:00	2182.0
2004-10-29 18:00:00	2136.0
2004-10-29 19:00:00	2147.0
2004-10-29 20:00:00	2195.0
2004-10-29 21:00:00	2146.0
2004-10-29 22:00:00	2058.0
2004-10-29 23:00:00	1934.0
2004-10-30 00:00:00	1776.0
2004-10-28 01:00:00	1670.0
2004-10-28 02:00:00	1603.0
2004-10-28 03:00:00	1568.0
2004-10-28 04:00:00	1555.0
2004-10-28 05:00:00	1588.0
2004-10-28 06:00:00	1712.0
2004-10-28 07:00:00	1976.0
2004-10-28 08:00:00	2170.0
2004-10-28 09:00:00	2166.0
2004-10-28 10:00:00	2164.0
2004-10-28 11:00:00	2174.0
2004-10-28 12:00:00	2156.0
2004-10-28 13:00:00	2150.0
2004-10-28 14:00:00	2154.0
2004-10-28 15:00:00	2138.0
2004-10-28 16:00:00	2106.0
2004-10-28 17:00:00	2107.0
2004-10-28 18:00:00	2083.0
2004-10-28 19:00:00	2075.0
2004-10-28 20:00:00	2166.0
2004-10-28 21:00:00	2159.0
2004-10-28 22:00:00	2090.0
2004-10-28 23:00:00	1938.0
2004-10-29 00:00:00	1791.0
2004-10-27 01:00:00	1647.0
2004-10-27 02:00:00	1558.0
2004-10-27 03:00:00	1537.0
2004-10-27 04:00:00	1521.0
2004-10-27 05:00:00	1557.0
2004-10-27 06:00:00	1682.0
2004-10-27 07:00:00	1945.0
2004-10-27 08:00:00	2150.0
2004-10-27 09:00:00	2183.0
2004-10-27 10:00:00	2188.0
2004-10-27 11:00:00	2207.0
2004-10-27 12:00:00	2195.0
2004-10-27 13:00:00	2190.0
2004-10-27 14:00:00	2189.0
2004-10-27 15:00:00	2169.0
2004-10-27 16:00:00	2137.0
2004-10-27 17:00:00	2142.0
2004-10-27 18:00:00	2136.0
2004-10-27 19:00:00	2180.0
2004-10-27 20:00:00	2246.0
2004-10-27 21:00:00	2205.0
2004-10-27 22:00:00	2121.0
2004-10-27 23:00:00	1960.0
2004-10-28 00:00:00	1797.0
2004-10-26 01:00:00	1666.0
2004-10-26 02:00:00	1586.0
2004-10-26 03:00:00	1551.0
2004-10-26 04:00:00	1543.0
2004-10-26 05:00:00	1576.0
2004-10-26 06:00:00	1709.0
2004-10-26 07:00:00	1982.0
2004-10-26 08:00:00	2186.0
2004-10-26 09:00:00	2152.0
2004-10-26 10:00:00	2153.0
2004-10-26 11:00:00	2178.0
2004-10-26 12:00:00	2183.0
2004-10-26 13:00:00	2188.0
2004-10-26 14:00:00	2187.0
2004-10-26 15:00:00	2158.0
2004-10-26 16:00:00	2123.0
2004-10-26 17:00:00	2112.0
2004-10-26 18:00:00	2113.0
2004-10-26 19:00:00	2173.0
2004-10-26 20:00:00	2251.0
2004-10-26 21:00:00	2218.0
2004-10-26 22:00:00	2117.0
2004-10-26 23:00:00	1953.0
2004-10-27 00:00:00	1774.0
2004-10-25 01:00:00	1526.0
2004-10-25 02:00:00	1478.0
2004-10-25 03:00:00	1457.0
2004-10-25 04:00:00	1470.0
2004-10-25 05:00:00	1519.0
2004-10-25 06:00:00	1675.0
2004-10-25 07:00:00	1954.0
2004-10-25 08:00:00	2159.0
2004-10-25 09:00:00	2166.0
2004-10-25 10:00:00	2169.0
2004-10-25 11:00:00	2205.0
2004-10-25 12:00:00	2202.0
2004-10-25 13:00:00	2212.0
2004-10-25 14:00:00	2202.0
2004-10-25 15:00:00	2185.0
2004-10-25 16:00:00	2153.0
2004-10-25 17:00:00	2134.0
2004-10-25 18:00:00	2114.0
2004-10-25 19:00:00	2133.0
2004-10-25 20:00:00	2252.0
2004-10-25 21:00:00	2228.0
2004-10-25 22:00:00	2114.0
2004-10-25 23:00:00	1943.0
2004-10-26 00:00:00	1793.0
2004-10-24 01:00:00	1449.0
2004-10-24 02:00:00	1380.0
2004-10-24 03:00:00	1333.0
2004-10-24 04:00:00	1321.0
2004-10-24 05:00:00	1315.0
2004-10-24 06:00:00	1329.0
2004-10-24 07:00:00	1375.0
2004-10-24 08:00:00	1447.0
2004-10-24 09:00:00	1516.0
2004-10-24 10:00:00	1579.0
2004-10-24 11:00:00	1617.0
2004-10-24 12:00:00	1662.0
2004-10-24 13:00:00	1679.0
2004-10-24 14:00:00	1665.0
2004-10-24 15:00:00	1637.0
2004-10-24 16:00:00	1627.0
2004-10-24 17:00:00	1636.0
2004-10-24 18:00:00	1672.0
2004-10-24 19:00:00	1716.0
2004-10-24 20:00:00	1868.0
2004-10-24 21:00:00	1869.0
2004-10-24 22:00:00	1811.0
2004-10-24 23:00:00	1707.0
2004-10-25 00:00:00	1601.0
2004-10-23 01:00:00	1573.0
2004-10-23 02:00:00	1488.0
2004-10-23 03:00:00	1441.0
2004-10-23 04:00:00	1433.0
2004-10-23 05:00:00	1434.0
2004-10-23 06:00:00	1479.0
2004-10-23 07:00:00	1581.0
2004-10-23 08:00:00	1678.0
2004-10-23 09:00:00	1760.0
2004-10-23 10:00:00	1835.0
2004-10-23 11:00:00	1889.0
2004-10-23 12:00:00	1895.0
2004-10-23 13:00:00	1864.0
2004-10-23 14:00:00	1849.0
2004-10-23 15:00:00	1807.0
2004-10-23 16:00:00	1788.0
2004-10-23 17:00:00	1788.0
2004-10-23 18:00:00	1811.0
2004-10-23 19:00:00	1849.0
2004-10-23 20:00:00	1875.0
2004-10-23 21:00:00	1836.0
2004-10-23 22:00:00	1766.0
2004-10-23 23:00:00	1668.0
2004-10-24 00:00:00	1543.0
2004-10-22 01:00:00	1677.0
2004-10-22 02:00:00	1607.0
2004-10-22 03:00:00	1566.0
2004-10-22 04:00:00	1560.0
2004-10-22 05:00:00	1603.0
2004-10-22 06:00:00	1736.0
2004-10-22 07:00:00	1996.0
2004-10-22 08:00:00	2177.0
2004-10-22 09:00:00	2177.0
2004-10-22 10:00:00	2172.0
2004-10-22 11:00:00	2175.0
2004-10-22 12:00:00	2153.0
2004-10-22 13:00:00	2132.0
2004-10-22 14:00:00	2127.0
2004-10-22 15:00:00	2079.0
2004-10-22 16:00:00	2046.0
2004-10-22 17:00:00	2004.0
2004-10-22 18:00:00	1979.0
2004-10-22 19:00:00	1989.0
2004-10-22 20:00:00	2055.0
2004-10-22 21:00:00	2022.0
2004-10-22 22:00:00	1952.0
2004-10-22 23:00:00	1850.0
2004-10-23 00:00:00	1705.0
2004-10-21 01:00:00	1668.0
2004-10-21 02:00:00	1590.0
2004-10-21 03:00:00	1550.0
2004-10-21 04:00:00	1540.0
2004-10-21 05:00:00	1563.0
2004-10-21 06:00:00	1689.0
2004-10-21 07:00:00	1958.0
2004-10-21 08:00:00	2148.0
2004-10-21 09:00:00	2140.0
2004-10-21 10:00:00	2138.0
2004-10-21 11:00:00	2143.0
2004-10-21 12:00:00	2141.0
2004-10-21 13:00:00	2132.0
2004-10-21 14:00:00	2117.0
2004-10-21 15:00:00	2098.0
2004-10-21 16:00:00	2071.0
2004-10-21 17:00:00	2058.0
2004-10-21 18:00:00	2068.0
2004-10-21 19:00:00	2108.0
2004-10-21 20:00:00	2207.0
2004-10-21 21:00:00	2176.0
2004-10-21 22:00:00	2095.0
2004-10-21 23:00:00	1940.0
2004-10-22 00:00:00	1792.0
2004-10-20 01:00:00	1677.0
2004-10-20 02:00:00	1608.0
2004-10-20 03:00:00	1562.0
2004-10-20 04:00:00	1545.0
2004-10-20 05:00:00	1598.0
2004-10-20 06:00:00	1700.0
2004-10-20 07:00:00	1961.0
2004-10-20 08:00:00	2151.0
2004-10-20 09:00:00	2151.0
2004-10-20 10:00:00	2150.0
2004-10-20 11:00:00	2179.0
2004-10-20 12:00:00	2175.0
2004-10-20 13:00:00	2172.0
2004-10-20 14:00:00	2156.0
2004-10-20 15:00:00	2145.0
2004-10-20 16:00:00	2115.0
2004-10-20 17:00:00	2111.0
2004-10-20 18:00:00	2125.0
2004-10-20 19:00:00	2150.0
2004-10-20 20:00:00	2223.0
2004-10-20 21:00:00	2192.0
2004-10-20 22:00:00	2092.0
2004-10-20 23:00:00	1934.0
2004-10-21 00:00:00	1787.0
2004-10-19 01:00:00	1738.0
2004-10-19 02:00:00	1654.0
2004-10-19 03:00:00	1621.0
2004-10-19 04:00:00	1598.0
2004-10-19 05:00:00	1637.0
2004-10-19 06:00:00	1759.0
2004-10-19 07:00:00	2016.0
2004-10-19 08:00:00	2184.0
2004-10-19 09:00:00	2190.0
2004-10-19 10:00:00	2178.0
2004-10-19 11:00:00	2207.0
2004-10-19 12:00:00	2194.0
2004-10-19 13:00:00	2185.0
2004-10-19 14:00:00	2178.0
2004-10-19 15:00:00	2155.0
2004-10-19 16:00:00	2134.0
2004-10-19 17:00:00	2137.0
2004-10-19 18:00:00	2139.0
2004-10-19 19:00:00	2181.0
2004-10-19 20:00:00	2244.0
2004-10-19 21:00:00	2210.0
2004-10-19 22:00:00	2101.0
2004-10-19 23:00:00	1954.0
2004-10-20 00:00:00	1785.0
2004-10-18 01:00:00	1608.0
2004-10-18 02:00:00	1572.0
2004-10-18 03:00:00	1563.0
2004-10-18 04:00:00	1571.0
2004-10-18 05:00:00	1617.0
2004-10-18 06:00:00	1766.0
2004-10-18 07:00:00	2046.0
2004-10-18 08:00:00	2230.0
2004-10-18 09:00:00	2249.0
2004-10-18 10:00:00	2267.0
2004-10-18 11:00:00	2332.0
2004-10-18 12:00:00	2346.0
2004-10-18 13:00:00	2336.0
2004-10-18 14:00:00	2320.0
2004-10-18 15:00:00	2301.0
2004-10-18 16:00:00	2267.0
2004-10-18 17:00:00	2280.0
2004-10-18 18:00:00	2295.0
2004-10-18 19:00:00	2306.0
2004-10-18 20:00:00	2348.0
2004-10-18 21:00:00	2290.0
2004-10-18 22:00:00	2183.0
2004-10-18 23:00:00	2017.0
2004-10-19 00:00:00	1857.0
2004-10-17 01:00:00	1535.0
2004-10-17 02:00:00	1478.0
2004-10-17 03:00:00	1447.0
2004-10-17 04:00:00	1444.0
2004-10-17 05:00:00	1444.0
2004-10-17 06:00:00	1467.0
2004-10-17 07:00:00	1517.0
2004-10-17 08:00:00	1607.0
2004-10-17 09:00:00	1669.0
2004-10-17 10:00:00	1731.0
2004-10-17 11:00:00	1739.0
2004-10-17 12:00:00	1732.0
2004-10-17 13:00:00	1725.0
2004-10-17 14:00:00	1687.0
2004-10-17 15:00:00	1654.0
2004-10-17 16:00:00	1631.0
2004-10-17 17:00:00	1635.0
2004-10-17 18:00:00	1654.0
2004-10-17 19:00:00	1704.0
2004-10-17 20:00:00	1884.0
2004-10-17 21:00:00	1911.0
2004-10-17 22:00:00	1862.0
2004-10-17 23:00:00	1774.0
2004-10-18 00:00:00	1679.0
2004-10-16 01:00:00	1602.0
2004-10-16 02:00:00	1518.0
2004-10-16 03:00:00	1475.0
2004-10-16 04:00:00	1456.0
2004-10-16 05:00:00	1456.0
2004-10-16 06:00:00	1491.0
2004-10-16 07:00:00	1580.0
2004-10-16 08:00:00	1698.0
2004-10-16 09:00:00	1780.0
2004-10-16 10:00:00	1855.0
2004-10-16 11:00:00	1890.0
2004-10-16 12:00:00	1892.0
2004-10-16 13:00:00	1871.0
2004-10-16 14:00:00	1851.0
2004-10-16 15:00:00	1824.0
2004-10-16 16:00:00	1817.0
2004-10-16 17:00:00	1834.0
2004-10-16 18:00:00	1831.0
2004-10-16 19:00:00	1850.0
2004-10-16 20:00:00	1911.0
2004-10-16 21:00:00	1890.0
2004-10-16 22:00:00	1818.0
2004-10-16 23:00:00	1723.0
2004-10-17 00:00:00	1620.0
2004-10-15 01:00:00	1669.0
2004-10-15 02:00:00	1597.0
2004-10-15 03:00:00	1557.0
2004-10-15 04:00:00	1534.0
2004-10-15 05:00:00	1558.0
2004-10-15 06:00:00	1720.0
2004-10-15 07:00:00	1888.0
2004-10-15 08:00:00	2052.0
2004-10-15 09:00:00	2083.0
2004-10-15 10:00:00	2131.0
2004-10-15 11:00:00	2168.0
2004-10-15 12:00:00	2170.0
2004-10-15 13:00:00	2149.0
2004-10-15 14:00:00	2148.0
2004-10-15 15:00:00	2130.0
2004-10-15 16:00:00	2089.0
2004-10-15 17:00:00	2086.0
2004-10-15 18:00:00	2063.0
2004-10-15 19:00:00	2063.0
2004-10-15 20:00:00	2108.0
2004-10-15 21:00:00	2064.0
2004-10-15 22:00:00	1996.0
2004-10-15 23:00:00	1869.0
2004-10-16 00:00:00	1728.0
2004-10-14 01:00:00	1667.0
2004-10-14 02:00:00	1588.0
2004-10-14 03:00:00	1550.0
2004-10-14 04:00:00	1535.0
2004-10-14 05:00:00	1561.0
2004-10-14 06:00:00	1691.0
2004-10-14 07:00:00	1945.0
2004-10-14 08:00:00	2127.0
2004-10-14 09:00:00	2125.0
2004-10-14 10:00:00	2138.0
2004-10-14 11:00:00	2166.0
2004-10-14 12:00:00	2151.0
2004-10-14 13:00:00	2146.0
2004-10-14 14:00:00	2156.0
2004-10-14 15:00:00	2137.0
2004-10-14 16:00:00	2104.0
2004-10-14 17:00:00	2094.0
2004-10-14 18:00:00	2093.0
2004-10-14 19:00:00	2106.0
2004-10-14 20:00:00	2188.0
2004-10-14 21:00:00	2178.0
2004-10-14 22:00:00	2078.0
2004-10-14 23:00:00	1944.0
2004-10-15 00:00:00	1790.0
2004-10-13 01:00:00	1662.0
2004-10-13 02:00:00	1583.0
2004-10-13 03:00:00	1540.0
2004-10-13 04:00:00	1523.0
2004-10-13 05:00:00	1560.0
2004-10-13 06:00:00	1734.0
2004-10-13 07:00:00	1935.0
2004-10-13 08:00:00	2115.0
2004-10-13 09:00:00	2130.0
2004-10-13 10:00:00	2144.0
2004-10-13 11:00:00	2164.0
2004-10-13 12:00:00	2152.0
2004-10-13 13:00:00	2152.0
2004-10-13 14:00:00	2151.0
2004-10-13 15:00:00	2126.0
2004-10-13 16:00:00	2098.0
2004-10-13 17:00:00	2097.0
2004-10-13 18:00:00	2108.0
2004-10-13 19:00:00	2133.0
2004-10-13 20:00:00	2210.0
2004-10-13 21:00:00	2192.0
2004-10-13 22:00:00	2090.0
2004-10-13 23:00:00	1937.0
2004-10-14 00:00:00	1789.0
2004-10-12 01:00:00	1658.0
2004-10-12 02:00:00	1592.0
2004-10-12 03:00:00	1554.0
2004-10-12 04:00:00	1542.0
2004-10-12 05:00:00	1576.0
2004-10-12 06:00:00	1704.0
2004-10-12 07:00:00	1984.0
2004-10-12 08:00:00	2135.0
2004-10-12 09:00:00	2135.0
2004-10-12 10:00:00	2139.0
2004-10-12 11:00:00	2156.0
2004-10-12 12:00:00	2150.0
2004-10-12 13:00:00	2157.0
2004-10-12 14:00:00	2147.0
2004-10-12 15:00:00	2133.0
2004-10-12 16:00:00	2105.0
2004-10-12 17:00:00	2106.0
2004-10-12 18:00:00	2087.0
2004-10-12 19:00:00	2103.0
2004-10-12 20:00:00	2213.0
2004-10-12 21:00:00	2206.0
2004-10-12 22:00:00	2097.0
2004-10-12 23:00:00	1919.0
2004-10-13 00:00:00	1757.0
2004-10-11 01:00:00	1509.0
2004-10-11 02:00:00	1463.0
2004-10-11 03:00:00	1454.0
2004-10-11 04:00:00	1454.0
2004-10-11 05:00:00	1497.0
2004-10-11 06:00:00	1619.0
2004-10-11 07:00:00	1886.0
2004-10-11 08:00:00	2068.0
2004-10-11 09:00:00	2094.0
2004-10-11 10:00:00	2142.0
2004-10-11 11:00:00	2179.0
2004-10-11 12:00:00	2152.0
2004-10-11 13:00:00	2151.0
2004-10-11 14:00:00	2140.0
2004-10-11 15:00:00	2125.0
2004-10-11 16:00:00	2089.0
2004-10-11 17:00:00	2078.0
2004-10-11 18:00:00	2072.0
2004-10-11 19:00:00	2066.0
2004-10-11 20:00:00	2179.0
2004-10-11 21:00:00	2188.0
2004-10-11 22:00:00	2083.0
2004-10-11 23:00:00	1922.0
2004-10-12 00:00:00	1755.0
2004-10-10 01:00:00	1403.0
2004-10-10 02:00:00	1340.0
2004-10-10 03:00:00	1297.0
2004-10-10 04:00:00	1272.0
2004-10-10 05:00:00	1271.0
2004-10-10 06:00:00	1287.0
2004-10-10 07:00:00	1338.0
2004-10-10 08:00:00	1408.0
2004-10-10 09:00:00	1499.0
2004-10-10 10:00:00	1579.0
2004-10-10 11:00:00	1620.0
2004-10-10 12:00:00	1644.0
2004-10-10 13:00:00	1662.0
2004-10-10 14:00:00	1645.0
2004-10-10 15:00:00	1636.0
2004-10-10 16:00:00	1637.0
2004-10-10 17:00:00	1650.0
2004-10-10 18:00:00	1677.0
2004-10-10 19:00:00	1696.0
2004-10-10 20:00:00	1809.0
2004-10-10 21:00:00	1856.0
2004-10-10 22:00:00	1798.0
2004-10-10 23:00:00	1696.0
2004-10-11 00:00:00	1586.0
2004-10-09 01:00:00	1579.0
2004-10-09 02:00:00	1475.0
2004-10-09 03:00:00	1431.0
2004-10-09 04:00:00	1393.0
2004-10-09 05:00:00	1388.0
2004-10-09 06:00:00	1422.0
2004-10-09 07:00:00	1515.0
2004-10-09 08:00:00	1623.0
[truncated: 119,276 more rows]
