# Supplementary material for: REDf: a deep learning model for short-term load forecasting to facilitate renewable integration and attaining the SDGs 7, 9, and 13
Source: PeerJ Comput Sci. 2025 Apr 23;11:e2819. doi: 10.7717/peerj-cs.2819 (PMC12190472; doi:10.7717/peerj-cs.2819)
Supplement: Supplemental Information 8 [file peerj-cs-11-2819-s008.zip › PJME_hourly.csv]

Datetime	PJME_MW
2002-12-31 01:00:00	26498.0
2002-12-31 02:00:00	25147.0
2002-12-31 03:00:00	24574.0
2002-12-31 04:00:00	24393.0
2002-12-31 05:00:00	24860.0
2002-12-31 06:00:00	26222.0
2002-12-31 07:00:00	28702.0
2002-12-31 08:00:00	30698.0
2002-12-31 09:00:00	31800.0
2002-12-31 10:00:00	32359.0
2002-12-31 11:00:00	32371.0
2002-12-31 12:00:00	31902.0
2002-12-31 13:00:00	31126.0
2002-12-31 14:00:00	30368.0
2002-12-31 15:00:00	29564.0
2002-12-31 16:00:00	29098.0
2002-12-31 17:00:00	30308.0
2002-12-31 18:00:00	34017.0
2002-12-31 19:00:00	34195.0
2002-12-31 20:00:00	32790.0
2002-12-31 21:00:00	31336.0
2002-12-31 22:00:00	29887.0
2002-12-31 23:00:00	28483.0
2003-01-01 00:00:00	27008.0
2002-12-30 01:00:00	27526.0
2002-12-30 02:00:00	26600.0
2002-12-30 03:00:00	26241.0
2002-12-30 04:00:00	26213.0
2002-12-30 05:00:00	26871.0
2002-12-30 06:00:00	28679.0
2002-12-30 07:00:00	31509.0
2002-12-30 08:00:00	33665.0
2002-12-30 09:00:00	34625.0
2002-12-30 10:00:00	34655.0
2002-12-30 11:00:00	34295.0
2002-12-30 12:00:00	33711.0
2002-12-30 13:00:00	33087.0
2002-12-30 14:00:00	32668.0
2002-12-30 15:00:00	32380.0
2002-12-30 16:00:00	32484.0
2002-12-30 17:00:00	34076.0
2002-12-30 18:00:00	36979.0
2002-12-30 19:00:00	37106.0
2002-12-30 20:00:00	36492.0
2002-12-30 21:00:00	35468.0
2002-12-30 22:00:00	33944.0
2002-12-30 23:00:00	31619.0
2002-12-31 00:00:00	28765.0
2002-12-29 01:00:00	27084.0
2002-12-29 02:00:00	25836.0
2002-12-29 03:00:00	25320.0
2002-12-29 04:00:00	25146.0
2002-12-29 05:00:00	25142.0
2002-12-29 06:00:00	25741.0
2002-12-29 07:00:00	26546.0
2002-12-29 08:00:00	27483.0
2002-12-29 09:00:00	28513.0
2002-12-29 10:00:00	29220.0
2002-12-29 11:00:00	29345.0
2002-12-29 12:00:00	29189.0
2002-12-29 13:00:00	29056.0
2002-12-29 14:00:00	28688.0
2002-12-29 15:00:00	28284.0
2002-12-29 16:00:00	28225.0
2002-12-29 17:00:00	29835.0
2002-12-29 18:00:00	33546.0
2002-12-29 19:00:00	34343.0
2002-12-29 20:00:00	34238.0
2002-12-29 21:00:00	33962.0
2002-12-29 22:00:00	33002.0
2002-12-29 23:00:00	31501.0
2002-12-30 00:00:00	29365.0
2002-12-28 01:00:00	29344.0
2002-12-28 02:00:00	28123.0
2002-12-28 03:00:00	27526.0
2002-12-28 04:00:00	27288.0
2002-12-28 05:00:00	27451.0
2002-12-28 06:00:00	28098.0
2002-12-28 07:00:00	29338.0
2002-12-28 08:00:00	30492.0
2002-12-28 09:00:00	31776.0
2002-12-28 10:00:00	32516.0
2002-12-28 11:00:00	32552.0
2002-12-28 12:00:00	32068.0
2002-12-28 13:00:00	31256.0
2002-12-28 14:00:00	30505.0
2002-12-28 15:00:00	29933.0
2002-12-28 16:00:00	30212.0
2002-12-28 17:00:00	31638.0
2002-12-28 18:00:00	34785.0
2002-12-28 19:00:00	34937.0
2002-12-28 20:00:00	34543.0
2002-12-28 21:00:00	33974.0
2002-12-28 22:00:00	33167.0
2002-12-28 23:00:00	31433.0
2002-12-29 00:00:00	28976.0
2002-12-27 01:00:00	28445.0
2002-12-27 02:00:00	27266.0
2002-12-27 03:00:00	26744.0
2002-12-27 04:00:00	26760.0
2002-12-27 05:00:00	27166.0
2002-12-27 06:00:00	28628.0
2002-12-27 07:00:00	31179.0
2002-12-27 08:00:00	33078.0
2002-12-27 09:00:00	34368.0
2002-12-27 10:00:00	35167.0
2002-12-27 11:00:00	35421.0
2002-12-27 12:00:00	34981.0
2002-12-27 13:00:00	34464.0
2002-12-27 14:00:00	34050.0
2002-12-27 15:00:00	33682.0
2002-12-27 16:00:00	33637.0
2002-12-27 17:00:00	35105.0
2002-12-27 18:00:00	38156.0
2002-12-27 19:00:00	38199.0
2002-12-27 20:00:00	37492.0
2002-12-27 21:00:00	36708.0
2002-12-27 22:00:00	35540.0
2002-12-27 23:00:00	33742.0
2002-12-28 00:00:00	31348.0
2002-12-26 01:00:00	26705.0
2002-12-26 02:00:00	25977.0
2002-12-26 03:00:00	25555.0
2002-12-26 04:00:00	25589.0
2002-12-26 05:00:00	26047.0
2002-12-26 06:00:00	27500.0
2002-12-26 07:00:00	30046.0
2002-12-26 08:00:00	31748.0
2002-12-26 09:00:00	33008.0
2002-12-26 10:00:00	33790.0
2002-12-26 11:00:00	34223.0
2002-12-26 12:00:00	34325.0
2002-12-26 13:00:00	33997.0
2002-12-26 14:00:00	33594.0
2002-12-26 15:00:00	33114.0
2002-12-26 16:00:00	33098.0
2002-12-26 17:00:00	34612.0
2002-12-26 18:00:00	37956.0
2002-12-26 19:00:00	38118.0
2002-12-26 20:00:00	37594.0
2002-12-26 21:00:00	36711.0
2002-12-26 22:00:00	35383.0
2002-12-26 23:00:00	33296.0
2002-12-27 00:00:00	30494.0
2002-12-25 01:00:00	27669.0
2002-12-25 02:00:00	26162.0
2002-12-25 03:00:00	25483.0
2002-12-25 04:00:00	25045.0
2002-12-25 05:00:00	25030.0
2002-12-25 06:00:00	25572.0
2002-12-25 07:00:00	26307.0
2002-12-25 08:00:00	27516.0
2002-12-25 09:00:00	28965.0
2002-12-25 10:00:00	30487.0
2002-12-25 11:00:00	31537.0
2002-12-25 12:00:00	31871.0
2002-12-25 13:00:00	31652.0
2002-12-25 14:00:00	30963.0
2002-12-25 15:00:00	30393.0
2002-12-25 16:00:00	30230.0
2002-12-25 17:00:00	31038.0
2002-12-25 18:00:00	32721.0
2002-12-25 19:00:00	32828.0
2002-12-25 20:00:00	32670.0
2002-12-25 21:00:00	32526.0
2002-12-25 22:00:00	31932.0
2002-12-25 23:00:00	30698.0
2002-12-26 00:00:00	28570.0
2002-12-24 01:00:00	27213.0
2002-12-24 02:00:00	25643.0
2002-12-24 03:00:00	24907.0
2002-12-24 04:00:00	24721.0
2002-12-24 05:00:00	25144.0
2002-12-24 06:00:00	26588.0
2002-12-24 07:00:00	29005.0
2002-12-24 08:00:00	30902.0
2002-12-24 09:00:00	32159.0
2002-12-24 10:00:00	32972.0
2002-12-24 11:00:00	33144.0
2002-12-24 12:00:00	32808.0
2002-12-24 13:00:00	31940.0
2002-12-24 14:00:00	31439.0
2002-12-24 15:00:00	31198.0
2002-12-24 16:00:00	31334.0
2002-12-24 17:00:00	33070.0
2002-12-24 18:00:00	35286.0
2002-12-24 19:00:00	34519.0
2002-12-24 20:00:00	33392.0
2002-12-24 21:00:00	32702.0
2002-12-24 22:00:00	32098.0
2002-12-24 23:00:00	31120.0
2002-12-25 00:00:00	29518.0
2002-12-23 01:00:00	25460.0
2002-12-23 02:00:00	24363.0
2002-12-23 03:00:00	23985.0
2002-12-23 04:00:00	24040.0
2002-12-23 05:00:00	24610.0
2002-12-23 06:00:00	26468.0
2002-12-23 07:00:00	29544.0
2002-12-23 08:00:00	32165.0
2002-12-23 09:00:00	33353.0
2002-12-23 10:00:00	33700.0
2002-12-23 11:00:00	33610.0
2002-12-23 12:00:00	33144.0
2002-12-23 13:00:00	32450.0
2002-12-23 14:00:00	31950.0
2002-12-23 15:00:00	31362.0
2002-12-23 16:00:00	31159.0
2002-12-23 17:00:00	32391.0
2002-12-23 18:00:00	36035.0
2002-12-23 19:00:00	36649.0
2002-12-23 20:00:00	36254.0
2002-12-23 21:00:00	35645.0
2002-12-23 22:00:00	34458.0
2002-12-23 23:00:00	32442.0
2002-12-24 00:00:00	29838.0
2002-12-22 01:00:00	27142.0
2002-12-22 02:00:00	25696.0
2002-12-22 03:00:00	24907.0
2002-12-22 04:00:00	24520.0
2002-12-22 05:00:00	24458.0
2002-12-22 06:00:00	24883.0
2002-12-22 07:00:00	25909.0
2002-12-22 08:00:00	27021.0
2002-12-22 09:00:00	28439.0
2002-12-22 10:00:00	29397.0
2002-12-22 11:00:00	29332.0
2002-12-22 12:00:00	28845.0
2002-12-22 13:00:00	28314.0
2002-12-22 14:00:00	27904.0
2002-12-22 15:00:00	27812.0
2002-12-22 16:00:00	28081.0
2002-12-22 17:00:00	29920.0
2002-12-22 18:00:00	32845.0
2002-12-22 19:00:00	33169.0
2002-12-22 20:00:00	33037.0
2002-12-22 21:00:00	32690.0
2002-12-22 22:00:00	31745.0
2002-12-22 23:00:00	30014.0
2002-12-23 00:00:00	27632.0
2002-12-21 01:00:00	26969.0
2002-12-21 02:00:00	25752.0
2002-12-21 03:00:00	25183.0
2002-12-21 04:00:00	24949.0
2002-12-21 05:00:00	25100.0
2002-12-21 06:00:00	25844.0
2002-12-21 07:00:00	27304.0
2002-12-21 08:00:00	28764.0
2002-12-21 09:00:00	30317.0
2002-12-21 10:00:00	31370.0
2002-12-21 11:00:00	31822.0
2002-12-21 12:00:00	31374.0
2002-12-21 13:00:00	30798.0
2002-12-21 14:00:00	30224.0
2002-12-21 15:00:00	29639.0
2002-12-21 16:00:00	29439.0
2002-12-21 17:00:00	30696.0
2002-12-21 18:00:00	33928.0
2002-12-21 19:00:00	34353.0
2002-12-21 20:00:00	33991.0
2002-12-21 21:00:00	33534.0
2002-12-21 22:00:00	32674.0
2002-12-21 23:00:00	31341.0
2002-12-22 00:00:00	29214.0
2002-12-20 01:00:00	26437.0
2002-12-20 02:00:00	24978.0
2002-12-20 03:00:00	24353.0
2002-12-20 04:00:00	24029.0
2002-12-20 05:00:00	24363.0
2002-12-20 06:00:00	26233.0
2002-12-20 07:00:00	30013.0
2002-12-20 08:00:00	32947.0
2002-12-20 09:00:00	33302.0
2002-12-20 10:00:00	33448.0
2002-12-20 11:00:00	33687.0
2002-12-20 12:00:00	33464.0
2002-12-20 13:00:00	33006.0
2002-12-20 14:00:00	32549.0
2002-12-20 15:00:00	32071.0
2002-12-20 16:00:00	31958.0
2002-12-20 17:00:00	33097.0
2002-12-20 18:00:00	35953.0
2002-12-20 19:00:00	36073.0
2002-12-20 20:00:00	35443.0
2002-12-20 21:00:00	34710.0
2002-12-20 22:00:00	33555.0
2002-12-20 23:00:00	31806.0
2002-12-21 00:00:00	29369.0
2002-12-19 01:00:00	29752.0
2002-12-19 02:00:00	28489.0
2002-12-19 03:00:00	27886.0
2002-12-19 04:00:00	27712.0
2002-12-19 05:00:00	28217.0
2002-12-19 06:00:00	30233.0
2002-12-19 07:00:00	34349.0
2002-12-19 08:00:00	36558.0
2002-12-19 09:00:00	36367.0
2002-12-19 10:00:00	36089.0
2002-12-19 11:00:00	35857.0
2002-12-19 12:00:00	35423.0
2002-12-19 13:00:00	34704.0
2002-12-19 14:00:00	34334.0
2002-12-19 15:00:00	33915.0
2002-12-19 16:00:00	33851.0
2002-12-19 17:00:00	35392.0
2002-12-19 18:00:00	38084.0
2002-12-19 19:00:00	38035.0
2002-12-19 20:00:00	37331.0
2002-12-19 21:00:00	36537.0
2002-12-19 22:00:00	34945.0
2002-12-19 23:00:00	32293.0
2002-12-20 00:00:00	29011.0
2002-12-18 01:00:00	31149.0
2002-12-18 02:00:00	30119.0
2002-12-18 03:00:00	29870.0
2002-12-18 04:00:00	30024.0
2002-12-18 05:00:00	30733.0
2002-12-18 06:00:00	33080.0
2002-12-18 07:00:00	37307.0
2002-12-18 08:00:00	39639.0
2002-12-18 09:00:00	39219.0
2002-12-18 10:00:00	38385.0
2002-12-18 11:00:00	37515.0
2002-12-18 12:00:00	36680.0
2002-12-18 13:00:00	35867.0
2002-12-18 14:00:00	35318.0
2002-12-18 15:00:00	34817.0
2002-12-18 16:00:00	34906.0
2002-12-18 17:00:00	36661.0
2002-12-18 18:00:00	40350.0
2002-12-18 19:00:00	40810.0
2002-12-18 20:00:00	40317.0
2002-12-18 21:00:00	39738.0
2002-12-18 22:00:00	38234.0
2002-12-18 23:00:00	35430.0
2002-12-19 00:00:00	32323.0
2002-12-17 01:00:00	29971.0
2002-12-17 02:00:00	29046.0
2002-12-17 03:00:00	28653.0
2002-12-17 04:00:00	28774.0
2002-12-17 05:00:00	29453.0
2002-12-17 06:00:00	31781.0
2002-12-17 07:00:00	36196.0
2002-12-17 08:00:00	38634.0
2002-12-17 09:00:00	38448.0
2002-12-17 10:00:00	37814.0
2002-12-17 11:00:00	37166.0
2002-12-17 12:00:00	36401.0
2002-12-17 13:00:00	35676.0
2002-12-17 14:00:00	35103.0
2002-12-17 15:00:00	34659.0
2002-12-17 16:00:00	34654.0
2002-12-17 17:00:00	36609.0
2002-12-17 18:00:00	40648.0
2002-12-17 19:00:00	41086.0
2002-12-17 20:00:00	40846.0
2002-12-17 21:00:00	40306.0
2002-12-17 22:00:00	39097.0
2002-12-17 23:00:00	36518.0
2002-12-18 00:00:00	33356.0
2002-12-16 01:00:00	25834.0
2002-12-16 02:00:00	24816.0
2002-12-16 03:00:00	24413.0
2002-12-16 04:00:00	24440.0
2002-12-16 05:00:00	25060.0
2002-12-16 06:00:00	27109.0
2002-12-16 07:00:00	31289.0
2002-12-16 08:00:00	34142.0
2002-12-16 09:00:00	34537.0
2002-12-16 10:00:00	34628.0
2002-12-16 11:00:00	34693.0
2002-12-16 12:00:00	34713.0
2002-12-16 13:00:00	34505.0
2002-12-16 14:00:00	34451.0
2002-12-16 15:00:00	34300.0
2002-12-16 16:00:00	34463.0
2002-12-16 17:00:00	36033.0
2002-12-16 18:00:00	39963.0
2002-12-16 19:00:00	40425.0
2002-12-16 20:00:00	40048.0
2002-12-16 21:00:00	39577.0
2002-12-16 22:00:00	38257.0
2002-12-16 23:00:00	35471.0
2002-12-17 00:00:00	32214.0
2002-12-15 01:00:00	27066.0
2002-12-15 02:00:00	25635.0
2002-12-15 03:00:00	24813.0
2002-12-15 04:00:00	24502.0
2002-12-15 05:00:00	24514.0
2002-12-15 06:00:00	24976.0
2002-12-15 07:00:00	25966.0
2002-12-15 08:00:00	27147.0
2002-12-15 09:00:00	28451.0
2002-12-15 10:00:00	29305.0
2002-12-15 11:00:00	29482.0
2002-12-15 12:00:00	29249.0
2002-12-15 13:00:00	28811.0
2002-12-15 14:00:00	28500.0
2002-12-15 15:00:00	28295.0
2002-12-15 16:00:00	28625.0
2002-12-15 17:00:00	30728.0
2002-12-15 18:00:00	34166.0
2002-12-15 19:00:00	34627.0
2002-12-15 20:00:00	34453.0
2002-12-15 21:00:00	34076.0
2002-12-15 22:00:00	32894.0
2002-12-15 23:00:00	30585.0
2002-12-16 00:00:00	27955.0
2002-12-14 01:00:00	27522.0
2002-12-14 02:00:00	25917.0
2002-12-14 03:00:00	25145.0
2002-12-14 04:00:00	24696.0
2002-12-14 05:00:00	24734.0
2002-12-14 06:00:00	25393.0
2002-12-14 07:00:00	26738.0
2002-12-14 08:00:00	28501.0
2002-12-14 09:00:00	30540.0
2002-12-14 10:00:00	32188.0
2002-12-14 11:00:00	32860.0
2002-12-14 12:00:00	32759.0
2002-12-14 13:00:00	32268.0
2002-12-14 14:00:00	31831.0
2002-12-14 15:00:00	31441.0
2002-12-14 16:00:00	31470.0
2002-12-14 17:00:00	32728.0
2002-12-14 18:00:00	35030.0
2002-12-14 19:00:00	35012.0
2002-12-14 20:00:00	34444.0
2002-12-14 21:00:00	33750.0
2002-12-14 22:00:00	32792.0
2002-12-14 23:00:00	31312.0
2002-12-15 00:00:00	29196.0
2002-12-13 01:00:00	28319.0
2002-12-13 02:00:00	27265.0
2002-12-13 03:00:00	26902.0
2002-12-13 04:00:00	26929.0
2002-12-13 05:00:00	27536.0
2002-12-13 06:00:00	29595.0
2002-12-13 07:00:00	33615.0
2002-12-13 08:00:00	36184.0
2002-12-13 09:00:00	36440.0
2002-12-13 10:00:00	36394.0
2002-12-13 11:00:00	36189.0
2002-12-13 12:00:00	35865.0
2002-12-13 13:00:00	35519.0
2002-12-13 14:00:00	35493.0
2002-12-13 15:00:00	35558.0
2002-12-13 16:00:00	35888.0
2002-12-13 17:00:00	37385.0
2002-12-13 18:00:00	39036.0
2002-12-13 19:00:00	38716.0
2002-12-13 20:00:00	37572.0
2002-12-13 21:00:00	36525.0
2002-12-13 22:00:00	35039.0
2002-12-13 23:00:00	32704.0
2002-12-14 00:00:00	30096.0
2002-12-12 01:00:00	29024.0
2002-12-12 02:00:00	27905.0
2002-12-12 03:00:00	27428.0
2002-12-12 04:00:00	27304.0
2002-12-12 05:00:00	27847.0
2002-12-12 06:00:00	29779.0
2002-12-12 07:00:00	33504.0
2002-12-12 08:00:00	36069.0
2002-12-12 09:00:00	36319.0
2002-12-12 10:00:00	36086.0
2002-12-12 11:00:00	35448.0
2002-12-12 12:00:00	34763.0
2002-12-12 13:00:00	34327.0
2002-12-12 14:00:00	34214.0
2002-12-12 15:00:00	33970.0
2002-12-12 16:00:00	34090.0
2002-12-12 17:00:00	35566.0
2002-12-12 18:00:00	38544.0
2002-12-12 19:00:00	38702.0
2002-12-12 20:00:00	38219.0
2002-12-12 21:00:00	37480.0
2002-12-12 22:00:00	36125.0
2002-12-12 23:00:00	33640.0
2002-12-13 00:00:00	30638.0
2002-12-11 01:00:00	30625.0
2002-12-11 02:00:00	29402.0
2002-12-11 03:00:00	28869.0
2002-12-11 04:00:00	28760.0
2002-12-11 05:00:00	29222.0
2002-12-11 06:00:00	31059.0
2002-12-11 07:00:00	34424.0
2002-12-11 08:00:00	37021.0
2002-12-11 09:00:00	37944.0
2002-12-11 10:00:00	38562.0
2002-12-11 11:00:00	38929.0
2002-12-11 12:00:00	39100.0
2002-12-11 13:00:00	38931.0
2002-12-11 14:00:00	38820.0
2002-12-11 15:00:00	38481.0
2002-12-11 16:00:00	38457.0
2002-12-11 17:00:00	39585.0
2002-12-11 18:00:00	41553.0
2002-12-11 19:00:00	41305.0
2002-12-11 20:00:00	40251.0
2002-12-11 21:00:00	39082.0
2002-12-11 22:00:00	37097.0
2002-12-11 23:00:00	34231.0
2002-12-12 00:00:00	31162.0
2002-12-10 01:00:00	32282.0
2002-12-10 02:00:00	31347.0
2002-12-10 03:00:00	31004.0
2002-12-10 04:00:00	30901.0
2002-12-10 05:00:00	31538.0
2002-12-10 06:00:00	33600.0
2002-12-10 07:00:00	37667.0
2002-12-10 08:00:00	39883.0
2002-12-10 09:00:00	39676.0
2002-12-10 10:00:00	39161.0
2002-12-10 11:00:00	38665.0
2002-12-10 12:00:00	37989.0
2002-12-10 13:00:00	37331.0
2002-12-10 14:00:00	36868.0
2002-12-10 15:00:00	36390.0
2002-12-10 16:00:00	36448.0
2002-12-10 17:00:00	37800.0
2002-12-10 18:00:00	41225.0
2002-12-10 19:00:00	41496.0
2002-12-10 20:00:00	41029.0
2002-12-10 21:00:00	40337.0
2002-12-10 22:00:00	38818.0
2002-12-10 23:00:00	36036.0
2002-12-11 00:00:00	32856.0
2002-12-09 01:00:00	28448.0
2002-12-09 02:00:00	27836.0
2002-12-09 03:00:00	27745.0
2002-12-09 04:00:00	28093.0
2002-12-09 05:00:00	29048.0
2002-12-09 06:00:00	31451.0
2002-12-09 07:00:00	36031.0
2002-12-09 08:00:00	38566.0
2002-12-09 09:00:00	38516.0
2002-12-09 10:00:00	37986.0
2002-12-09 11:00:00	37553.0
2002-12-09 12:00:00	36884.0
2002-12-09 13:00:00	36234.0
2002-12-09 14:00:00	35867.0
2002-12-09 15:00:00	35652.0
2002-12-09 16:00:00	35971.0
2002-12-09 17:00:00	38101.0
2002-12-09 18:00:00	41724.0
2002-12-09 19:00:00	42386.0
2002-12-09 20:00:00	42165.0
2002-12-09 21:00:00	41535.0
2002-12-09 22:00:00	40280.0
2002-12-09 23:00:00	36902.0
2002-12-10 00:00:00	34221.0
2002-12-08 01:00:00	29193.0
2002-12-08 02:00:00	28124.0
2002-12-08 03:00:00	27500.0
2002-12-08 04:00:00	27266.0
2002-12-08 05:00:00	27428.0
2002-12-08 06:00:00	28048.0
2002-12-08 07:00:00	29167.0
2002-12-08 08:00:00	30160.0
2002-12-08 09:00:00	31274.0
2002-12-08 10:00:00	31605.0
2002-12-08 11:00:00	31329.0
2002-12-08 12:00:00	30831.0
2002-12-08 13:00:00	30370.0
2002-12-08 14:00:00	30066.0
2002-12-08 15:00:00	29982.0
2002-12-08 16:00:00	30446.0
2002-12-08 17:00:00	32397.0
2002-12-08 18:00:00	35539.0
2002-12-08 19:00:00	35962.0
2002-12-08 20:00:00	35790.0
2002-12-08 21:00:00	35486.0
2002-12-08 22:00:00	34151.0
2002-12-08 23:00:00	32081.0
2002-12-09 00:00:00	30073.0
2002-12-07 01:00:00	31190.0
2002-12-07 02:00:00	30292.0
2002-12-07 03:00:00	30006.0
2002-12-07 04:00:00	30013.0
2002-12-07 05:00:00	30412.0
2002-12-07 06:00:00	31360.0
2002-12-07 07:00:00	32942.0
2002-12-07 08:00:00	34222.0
2002-12-07 09:00:00	35412.0
2002-12-07 10:00:00	35336.0
2002-12-07 11:00:00	34454.0
2002-12-07 12:00:00	33446.0
2002-12-07 13:00:00	32375.0
2002-12-07 14:00:00	31391.0
2002-12-07 15:00:00	30768.0
2002-12-07 16:00:00	30868.0
2002-12-07 17:00:00	32608.0
2002-12-07 18:00:00	36079.0
2002-12-07 19:00:00	36382.0
2002-12-07 20:00:00	35903.0
2002-12-07 21:00:00	35271.0
2002-12-07 22:00:00	34427.0
2002-12-07 23:00:00	32937.0
2002-12-08 00:00:00	30919.0
2002-12-06 01:00:00	29608.0
2002-12-06 02:00:00	28777.0
2002-12-06 03:00:00	28406.0
2002-12-06 04:00:00	28399.0
2002-12-06 05:00:00	28966.0
2002-12-06 06:00:00	30966.0
2002-12-06 07:00:00	34198.0
2002-12-06 08:00:00	36453.0
2002-12-06 09:00:00	37289.0
2002-12-06 10:00:00	37068.0
2002-12-06 11:00:00	36554.0
2002-12-06 12:00:00	36155.0
2002-12-06 13:00:00	35554.0
2002-12-06 14:00:00	35180.0
2002-12-06 15:00:00	34668.0
2002-12-06 16:00:00	34714.0
2002-12-06 17:00:00	36275.0
2002-12-06 18:00:00	39607.0
2002-12-06 19:00:00	39751.0
2002-12-06 20:00:00	38976.0
2002-12-06 21:00:00	38316.0
2002-12-06 22:00:00	37105.0
2002-12-06 23:00:00	35346.0
2002-12-07 00:00:00	32977.0
2002-12-05 01:00:00	30204.0
2002-12-05 02:00:00	29096.0
2002-12-05 03:00:00	28765.0
2002-12-05 04:00:00	28817.0
2002-12-05 05:00:00	29617.0
2002-12-05 06:00:00	31645.0
2002-12-05 07:00:00	34925.0
2002-12-05 08:00:00	37218.0
2002-12-05 09:00:00	38247.0
2002-12-05 10:00:00	39146.0
2002-12-05 11:00:00	39746.0
2002-12-05 12:00:00	39721.0
2002-12-05 13:00:00	39211.0
2002-12-05 14:00:00	38558.0
2002-12-05 15:00:00	38081.0
2002-12-05 16:00:00	37708.0
2002-12-05 17:00:00	38972.0
2002-12-05 18:00:00	41823.0
2002-12-05 19:00:00	41443.0
2002-12-05 20:00:00	40516.0
2002-12-05 21:00:00	39075.0
2002-12-05 22:00:00	36989.0
2002-12-05 23:00:00	34351.0
2002-12-06 00:00:00	31627.0
2002-12-04 01:00:00	31938.0
2002-12-04 02:00:00	31084.0
2002-12-04 03:00:00	30858.0
2002-12-04 04:00:00	30916.0
2002-12-04 05:00:00	31621.0
2002-12-04 06:00:00	33863.0
2002-12-04 07:00:00	37996.0
2002-12-04 08:00:00	39896.0
2002-12-04 09:00:00	39451.0
2002-12-04 10:00:00	38729.0
2002-12-04 11:00:00	38171.0
2002-12-04 12:00:00	37493.0
2002-12-04 13:00:00	36723.0
2002-12-04 14:00:00	36466.0
2002-12-04 15:00:00	36458.0
2002-12-04 16:00:00	36676.0
2002-12-04 17:00:00	38564.0
2002-12-04 18:00:00	41123.0
2002-12-04 19:00:00	41201.0
2002-12-04 20:00:00	40480.0
2002-12-04 21:00:00	39810.0
2002-12-04 22:00:00	38154.0
2002-12-04 23:00:00	35309.0
2002-12-05 00:00:00	32366.0
2002-12-03 01:00:00	27466.0
2002-12-03 02:00:00	26610.0
2002-12-03 03:00:00	26493.0
2002-12-03 04:00:00	26906.0
2002-12-03 05:00:00	28049.0
2002-12-03 06:00:00	30584.0
2002-12-03 07:00:00	35067.0
2002-12-03 08:00:00	37420.0
2002-12-03 09:00:00	37741.0
2002-12-03 10:00:00	37500.0
2002-12-03 11:00:00	37496.0
2002-12-03 12:00:00	37196.0
2002-12-03 13:00:00	36754.0
2002-12-03 14:00:00	36278.0
2002-12-03 15:00:00	35990.0
2002-12-03 16:00:00	36173.0
2002-12-03 17:00:00	38077.0
2002-12-03 18:00:00	41632.0
2002-12-03 19:00:00	42035.0
2002-12-03 20:00:00	41594.0
2002-12-03 21:00:00	41010.0
2002-12-03 22:00:00	39447.0
2002-12-03 23:00:00	36751.0
2002-12-04 00:00:00	33816.0
2002-12-02 01:00:00	27811.0
2002-12-02 02:00:00	26964.0
2002-12-02 03:00:00	26593.0
2002-12-02 04:00:00	26603.0
2002-12-02 05:00:00	27273.0
2002-12-02 06:00:00	29280.0
2002-12-02 07:00:00	32881.0
2002-12-02 08:00:00	34743.0
2002-12-02 09:00:00	35303.0
2002-12-02 10:00:00	35547.0
2002-12-02 11:00:00	35476.0
2002-12-02 12:00:00	35125.0
2002-12-02 13:00:00	34621.0
2002-12-02 14:00:00	34234.0
2002-12-02 15:00:00	33857.0
2002-12-02 16:00:00	33922.0
2002-12-02 17:00:00	35700.0
2002-12-02 18:00:00	38077.0
2002-12-02 19:00:00	38005.0
2002-12-02 20:00:00	37360.0
2002-12-02 21:00:00	36328.0
2002-12-02 22:00:00	34653.0
2002-12-02 23:00:00	31992.0
2002-12-03 00:00:00	29231.0
2002-12-01 01:00:00	26033.0
2002-12-01 02:00:00	25077.0
2002-12-01 03:00:00	24622.0
2002-12-01 04:00:00	24558.0
2002-12-01 05:00:00	24835.0
2002-12-01 06:00:00	25490.0
2002-12-01 07:00:00	26579.0
2002-12-01 08:00:00	27481.0
2002-12-01 09:00:00	28946.0
2002-12-01 10:00:00	30111.0
2002-12-01 11:00:00	30685.0
2002-12-01 12:00:00	30720.0
2002-12-01 13:00:00	30610.0
2002-12-01 14:00:00	30293.0
2002-12-01 15:00:00	30111.0
2002-12-01 16:00:00	30184.0
2002-12-01 17:00:00	31998.0
2002-12-01 18:00:00	35356.0
2002-12-01 19:00:00	35849.0
2002-12-01 20:00:00	35602.0
2002-12-01 21:00:00	35077.0
2002-12-01 22:00:00	33709.0
2002-12-01 23:00:00	31776.0
2002-12-02 00:00:00	29514.0
2002-11-30 01:00:00	25351.0
2002-11-30 02:00:00	24203.0
2002-11-30 03:00:00	23571.0
2002-11-30 04:00:00	23366.0
2002-11-30 05:00:00	23386.0
2002-11-30 06:00:00	23956.0
2002-11-30 07:00:00	25100.0
2002-11-30 08:00:00	26410.0
2002-11-30 09:00:00	28219.0
2002-11-30 10:00:00	29392.0
2002-11-30 11:00:00	29883.0
2002-11-30 12:00:00	29850.0
2002-11-30 13:00:00	29403.0
2002-11-30 14:00:00	28872.0
2002-11-30 15:00:00	28699.0
2002-11-30 16:00:00	28766.0
2002-11-30 17:00:00	29972.0
2002-11-30 18:00:00	32110.0
2002-11-30 19:00:00	32259.0
2002-11-30 20:00:00	31929.0
2002-11-30 21:00:00	31536.0
2002-11-30 22:00:00	30679.0
2002-11-30 23:00:00	29455.0
2002-12-01 00:00:00	27594.0
2002-11-29 01:00:00	26294.0
2002-11-29 02:00:00	25525.0
2002-11-29 03:00:00	25200.0
2002-11-29 04:00:00	25205.0
2002-11-29 05:00:00	25756.0
2002-11-29 06:00:00	27032.0
2002-11-29 07:00:00	28927.0
2002-11-29 08:00:00	30151.0
2002-11-29 09:00:00	31385.0
2002-11-29 10:00:00	32082.0
2002-11-29 11:00:00	32264.0
2002-11-29 12:00:00	32258.0
2002-11-29 13:00:00	31995.0
2002-11-29 14:00:00	31493.0
2002-11-29 15:00:00	31129.0
2002-11-29 16:00:00	31164.0
2002-11-29 17:00:00	32162.0
2002-11-29 18:00:00	34437.0
2002-11-29 19:00:00	34137.0
2002-11-29 20:00:00	33220.0
2002-11-29 21:00:00	32390.0
2002-11-29 22:00:00	31116.0
2002-11-29 23:00:00	29308.0
2002-11-30 00:00:00	27103.0
2002-11-28 01:00:00	27600.0
2002-11-28 02:00:00	26532.0
2002-11-28 03:00:00	26036.0
2002-11-28 04:00:00	25880.0
2002-11-28 05:00:00	26178.0
2002-11-28 06:00:00	26861.0
2002-11-28 07:00:00	28069.0
2002-11-28 08:00:00	29029.0
2002-11-28 09:00:00	30248.0
2002-11-28 10:00:00	31164.0
2002-11-28 11:00:00	31429.0
2002-11-28 12:00:00	31307.0
2002-11-28 13:00:00	30505.0
2002-11-28 14:00:00	29314.0
2002-11-28 15:00:00	28429.0
2002-11-28 16:00:00	27924.0
2002-11-28 17:00:00	28487.0
2002-11-28 18:00:00	30182.0
2002-11-28 19:00:00	30310.0
2002-11-28 20:00:00	30377.0
2002-11-28 21:00:00	30514.0
2002-11-28 22:00:00	30185.0
2002-11-28 23:00:00	29088.0
2002-11-29 00:00:00	27596.0
2002-11-27 01:00:00	25953.0
2002-11-27 02:00:00	24963.0
2002-11-27 03:00:00	24599.0
2002-11-27 04:00:00	24537.0
2002-11-27 05:00:00	25194.0
2002-11-27 06:00:00	27230.0
2002-11-27 07:00:00	30819.0
2002-11-27 08:00:00	33378.0
2002-11-27 09:00:00	34229.0
2002-11-27 10:00:00	34481.0
2002-11-27 11:00:00	34668.0
2002-11-27 12:00:00	34463.0
2002-11-27 13:00:00	33986.0
2002-11-27 14:00:00	33756.0
2002-11-27 15:00:00	33488.0
2002-11-27 16:00:00	33274.0
2002-11-27 17:00:00	34495.0
2002-11-27 18:00:00	37169.0
2002-11-27 19:00:00	37135.0
2002-11-27 20:00:00	36515.0
2002-11-27 21:00:00	35634.0
2002-11-27 22:00:00	34259.0
2002-11-27 23:00:00	32134.0
2002-11-28 00:00:00	29632.0
2002-11-26 01:00:00	24876.0
2002-11-26 02:00:00	23797.0
2002-11-26 03:00:00	23431.0
2002-11-26 04:00:00	23431.0
2002-11-26 05:00:00	24131.0
2002-11-26 06:00:00	26375.0
2002-11-26 07:00:00	30519.0
2002-11-26 08:00:00	32698.0
2002-11-26 09:00:00	33004.0
2002-11-26 10:00:00	32814.0
2002-11-26 11:00:00	32702.0
2002-11-26 12:00:00	32385.0
2002-11-26 13:00:00	32129.0
2002-11-26 14:00:00	32048.0
2002-11-26 15:00:00	31910.0
2002-11-26 16:00:00	32124.0
2002-11-26 17:00:00	33713.0
2002-11-26 18:00:00	35947.0
2002-11-26 19:00:00	35871.0
2002-11-26 20:00:00	35287.0
2002-11-26 21:00:00	34381.0
2002-11-26 22:00:00	32851.0
2002-11-26 23:00:00	30357.0
2002-11-27 00:00:00	27836.0
2002-11-25 01:00:00	24887.0
2002-11-25 02:00:00	24214.0
2002-11-25 03:00:00	24056.0
2002-11-25 04:00:00	24221.0
2002-11-25 05:00:00	25013.0
2002-11-25 06:00:00	27284.0
2002-11-25 07:00:00	31328.0
2002-11-25 08:00:00	33451.0
2002-11-25 09:00:00	33559.0
2002-11-25 10:00:00	33184.0
2002-11-25 11:00:00	32824.0
2002-11-25 12:00:00	32212.0
2002-11-25 13:00:00	31748.0
2002-11-25 14:00:00	31488.0
2002-11-25 15:00:00	31037.0
2002-11-25 16:00:00	30904.0
2002-11-25 17:00:00	32323.0
2002-11-25 18:00:00	34896.0
2002-11-25 19:00:00	35030.0
2002-11-25 20:00:00	34407.0
2002-11-25 21:00:00	33535.0
2002-11-25 22:00:00	31818.0
2002-11-25 23:00:00	29340.0
2002-11-26 00:00:00	26706.0
2002-11-24 01:00:00	25475.0
2002-11-24 02:00:00	24418.0
2002-11-24 03:00:00	23927.0
2002-11-24 04:00:00	23655.0
2002-11-24 05:00:00	23705.0
2002-11-24 06:00:00	24216.0
2002-11-24 07:00:00	25186.0
2002-11-24 08:00:00	26025.0
2002-11-24 09:00:00	27213.0
2002-11-24 10:00:00	27710.0
2002-11-24 11:00:00	27748.0
2002-11-24 12:00:00	27470.0
2002-11-24 13:00:00	27107.0
2002-11-24 14:00:00	26667.0
2002-11-24 15:00:00	26259.0
2002-11-24 16:00:00	26375.0
2002-11-24 17:00:00	27920.0
2002-11-24 18:00:00	31245.0
2002-11-24 19:00:00	31751.0
2002-11-24 20:00:00	31586.0
2002-11-24 21:00:00	31165.0
2002-11-24 22:00:00	29931.0
2002-11-24 23:00:00	28301.0
2002-11-25 00:00:00	26247.0
2002-11-23 01:00:00	25783.0
2002-11-23 02:00:00	24842.0
2002-11-23 03:00:00	24490.0
2002-11-23 04:00:00	24449.0
2002-11-23 05:00:00	24759.0
2002-11-23 06:00:00	25707.0
2002-11-23 07:00:00	27107.0
2002-11-23 08:00:00	28503.0
2002-11-23 09:00:00	30191.0
2002-11-23 10:00:00	31127.0
2002-11-23 11:00:00	31283.0
2002-11-23 12:00:00	30902.0
2002-11-23 13:00:00	30192.0
2002-11-23 14:00:00	29465.0
2002-11-23 15:00:00	28831.0
2002-11-23 16:00:00	28718.0
2002-11-23 17:00:00	30098.0
2002-11-23 18:00:00	33032.0
2002-11-23 19:00:00	33088.0
2002-11-23 20:00:00	32511.0
2002-11-23 21:00:00	31679.0
2002-11-23 22:00:00	30696.0
2002-11-23 23:00:00	29038.0
2002-11-24 00:00:00	27142.0
2002-11-22 01:00:00	24611.0
2002-11-22 02:00:00	23551.0
2002-11-22 03:00:00	23090.0
2002-11-22 04:00:00	22896.0
2002-11-22 05:00:00	23338.0
2002-11-22 06:00:00	25234.0
2002-11-22 07:00:00	29125.0
2002-11-22 08:00:00	31698.0
2002-11-22 09:00:00	32361.0
2002-11-22 10:00:00	32652.0
2002-11-22 11:00:00	32741.0
2002-11-22 12:00:00	32606.0
2002-11-22 13:00:00	32242.0
2002-11-22 14:00:00	32247.0
2002-11-22 15:00:00	32074.0
2002-11-22 16:00:00	32159.0
2002-11-22 17:00:00	33320.0
2002-11-22 18:00:00	35001.0
2002-11-22 19:00:00	34671.0
2002-11-22 20:00:00	33720.0
2002-11-22 21:00:00	32782.0
2002-11-22 22:00:00	31519.0
2002-11-22 23:00:00	29740.0
2002-11-23 00:00:00	27565.0
2002-11-21 01:00:00	25644.0
2002-11-21 02:00:00	24723.0
2002-11-21 03:00:00	24478.0
2002-11-21 04:00:00	24468.0
2002-11-21 05:00:00	25120.0
2002-11-21 06:00:00	27267.0
2002-11-21 07:00:00	31279.0
2002-11-21 08:00:00	33445.0
2002-11-21 09:00:00	33539.0
2002-11-21 10:00:00	33441.0
2002-11-21 11:00:00	33285.0
2002-11-21 12:00:00	32988.0
2002-11-21 13:00:00	32539.0
2002-11-21 14:00:00	32487.0
2002-11-21 15:00:00	32159.0
2002-11-21 16:00:00	32406.0
2002-11-21 17:00:00	33707.0
2002-11-21 18:00:00	35483.0
2002-11-21 19:00:00	35265.0
2002-11-21 20:00:00	34544.0
2002-11-21 21:00:00	33476.0
2002-11-21 22:00:00	31746.0
2002-11-21 23:00:00	29322.0
2002-11-22 00:00:00	26604.0
2002-11-20 01:00:00	26056.0
2002-11-20 02:00:00	25158.0
2002-11-20 03:00:00	24862.0
2002-11-20 04:00:00	24962.0
2002-11-20 05:00:00	25710.0
2002-11-20 06:00:00	28009.0
2002-11-20 07:00:00	32154.0
2002-11-20 08:00:00	33954.0
2002-11-20 09:00:00	33885.0
2002-11-20 10:00:00	33226.0
2002-11-20 11:00:00	32815.0
2002-11-20 12:00:00	32381.0
2002-11-20 13:00:00	31729.0
2002-11-20 14:00:00	31452.0
2002-11-20 15:00:00	31084.0
2002-11-20 16:00:00	30951.0
2002-11-20 17:00:00	31842.0
2002-11-20 18:00:00	34914.0
2002-11-20 19:00:00	35136.0
2002-11-20 20:00:00	34660.0
2002-11-20 21:00:00	33935.0
2002-11-20 22:00:00	32378.0
2002-11-20 23:00:00	29991.0
2002-11-21 00:00:00	27626.0
2002-11-19 01:00:00	26840.0
2002-11-19 02:00:00	26097.0
2002-11-19 03:00:00	25850.0
2002-11-19 04:00:00	26006.0
2002-11-19 05:00:00	32332.0
2002-11-19 06:00:00	29003.0
2002-11-19 07:00:00	32856.0
2002-11-19 08:00:00	34639.0
2002-11-19 09:00:00	34544.0
2002-11-19 10:00:00	34150.0
2002-11-19 11:00:00	33850.0
2002-11-19 12:00:00	33506.0
2002-11-19 13:00:00	33062.0
2002-11-19 14:00:00	33080.0
2002-11-19 15:00:00	32932.0
2002-11-19 16:00:00	33103.0
2002-11-19 17:00:00	34434.0
2002-11-19 18:00:00	36383.0
2002-11-19 19:00:00	36369.0
2002-11-19 20:00:00	35677.0
2002-11-19 21:00:00	34691.0
2002-11-19 22:00:00	32841.0
2002-11-19 23:00:00	30192.0
2002-11-20 00:00:00	27595.0
2002-11-18 01:00:00	25032.0
2002-11-18 02:00:00	24352.0
2002-11-18 03:00:00	23932.0
2002-11-18 04:00:00	24010.0
2002-11-18 05:00:00	24683.0
2002-11-18 06:00:00	26803.0
2002-11-18 07:00:00	30880.0
2002-11-18 08:00:00	33240.0
2002-11-18 09:00:00	33742.0
2002-11-18 10:00:00	33712.0
2002-11-18 11:00:00	33678.0
2002-11-18 12:00:00	33281.0
2002-11-18 13:00:00	32879.0
2002-11-18 14:00:00	32600.0
2002-11-18 15:00:00	32170.0
2002-11-18 16:00:00	32114.0
2002-11-18 17:00:00	33492.0
2002-11-18 18:00:00	36603.0
2002-11-18 19:00:00	36718.0
2002-11-18 20:00:00	36238.0
2002-11-18 21:00:00	35281.0
2002-11-18 22:00:00	33589.0
2002-11-18 23:00:00	31059.0
2002-11-19 00:00:00	28550.0
2002-11-17 01:00:00	24445.0
2002-11-17 02:00:00	23469.0
2002-11-17 03:00:00	22839.0
2002-11-17 04:00:00	22582.0
2002-11-17 05:00:00	22569.0
2002-11-17 06:00:00	23030.0
2002-11-17 07:00:00	23918.0
2002-11-17 08:00:00	24954.0
2002-11-17 09:00:00	26750.0
2002-11-17 10:00:00	28234.0
2002-11-17 11:00:00	29046.0
2002-11-17 12:00:00	29381.0
2002-11-17 13:00:00	29466.0
2002-11-17 14:00:00	29338.0
2002-11-17 15:00:00	29185.0
2002-11-17 16:00:00	29514.0
2002-11-17 17:00:00	30909.0
2002-11-17 18:00:00	32615.0
2002-11-17 19:00:00	32605.0
2002-11-17 20:00:00	32160.0
2002-11-17 21:00:00	31396.0
2002-11-17 22:00:00	30056.0
2002-11-17 23:00:00	28336.0
2002-11-18 00:00:00	26472.0
2002-11-16 01:00:00	23945.0
2002-11-16 02:00:00	22863.0
2002-11-16 03:00:00	22238.0
2002-11-16 04:00:00	21939.0
2002-11-16 05:00:00	21962.0
2002-11-16 06:00:00	22635.0
2002-11-16 07:00:00	23919.0
2002-11-16 08:00:00	25332.0
2002-11-16 09:00:00	27463.0
2002-11-16 10:00:00	29150.0
2002-11-16 11:00:00	29961.0
2002-11-16 12:00:00	30235.0
2002-11-16 13:00:00	30071.0
2002-11-16 14:00:00	29815.0
2002-11-16 15:00:00	29699.0
2002-11-16 16:00:00	29778.0
2002-11-16 17:00:00	30797.0
2002-11-16 18:00:00	32133.0
2002-11-16 19:00:00	31842.0
2002-11-16 20:00:00	31194.0
2002-11-16 21:00:00	30473.0
2002-11-16 22:00:00	29492.0
2002-11-16 23:00:00	27872.0
2002-11-17 00:00:00	26082.0
2002-11-15 01:00:00	24261.0
2002-11-15 02:00:00	23300.0
2002-11-15 03:00:00	22916.0
2002-11-15 04:00:00	22955.0
2002-11-15 05:00:00	23594.0
2002-11-15 06:00:00	25590.0
2002-11-15 07:00:00	29498.0
2002-11-15 08:00:00	31453.0
2002-11-15 09:00:00	31756.0
2002-11-15 10:00:00	31725.0
2002-11-15 11:00:00	31826.0
2002-11-15 12:00:00	31388.0
2002-11-15 13:00:00	30801.0
2002-11-15 14:00:00	30585.0
2002-11-15 15:00:00	30326.0
2002-11-15 16:00:00	29940.0
2002-11-15 17:00:00	30731.0
2002-11-15 18:00:00	33174.0
2002-11-15 19:00:00	33036.0
2002-11-15 20:00:00	32134.0
2002-11-15 21:00:00	31163.0
2002-11-15 22:00:00	29873.0
2002-11-15 23:00:00	27963.0
2002-11-16 00:00:00	25805.0
2002-11-14 01:00:00	25742.0
2002-11-14 02:00:00	24901.0
2002-11-14 03:00:00	24571.0
2002-11-14 04:00:00	24577.0
2002-11-14 05:00:00	25184.0
2002-11-14 06:00:00	27369.0
2002-11-14 07:00:00	31290.0
2002-11-14 08:00:00	33050.0
2002-11-14 09:00:00	32975.0
2002-11-14 10:00:00	32574.0
2002-11-14 11:00:00	32280.0
2002-11-14 12:00:00	31937.0
2002-11-14 13:00:00	31468.0
2002-11-14 14:00:00	31231.0
2002-11-14 15:00:00	30758.0
2002-11-14 16:00:00	30570.0
2002-11-14 17:00:00	31302.0
2002-11-14 18:00:00	33543.0
2002-11-14 19:00:00	33331.0
2002-11-14 20:00:00	33025.0
2002-11-14 21:00:00	32724.0
2002-11-14 22:00:00	31177.0
2002-11-14 23:00:00	28718.0
2002-11-15 00:00:00	26088.0
2002-11-13 01:00:00	24117.0
2002-11-13 02:00:00	23073.0
2002-11-13 03:00:00	22615.0
2002-11-13 04:00:00	22565.0
2002-11-13 05:00:00	23033.0
2002-11-13 06:00:00	25015.0
2002-11-13 07:00:00	28950.0
2002-11-13 08:00:00	31334.0
2002-11-13 09:00:00	32031.0
2002-11-13 10:00:00	32317.0
2002-11-13 11:00:00	32648.0
2002-11-13 12:00:00	32677.0
2002-11-13 13:00:00	32361.0
2002-11-13 14:00:00	32129.0
2002-11-13 15:00:00	31914.0
2002-11-13 16:00:00	31888.0
2002-11-13 17:00:00	32755.0
2002-11-13 18:00:00	35421.0
2002-11-13 19:00:00	35561.0
2002-11-13 20:00:00	35026.0
2002-11-13 21:00:00	34108.0
2002-11-13 22:00:00	32477.0
2002-11-13 23:00:00	30076.0
2002-11-14 00:00:00	27631.0
2002-11-12 01:00:00	23133.0
2002-11-12 02:00:00	22049.0
2002-11-12 03:00:00	21614.0
2002-11-12 04:00:00	21367.0
2002-11-12 05:00:00	21902.0
2002-11-12 06:00:00	23840.0
2002-11-12 07:00:00	27650.0
2002-11-12 08:00:00	30258.0
2002-11-12 09:00:00	31091.0
2002-11-12 10:00:00	31577.0
2002-11-12 11:00:00	32024.0
2002-11-12 12:00:00	32177.0
2002-11-12 13:00:00	32086.0
2002-11-12 14:00:00	32245.0
2002-11-12 15:00:00	32153.0
2002-11-12 16:00:00	32320.0
2002-11-12 17:00:00	33554.0
2002-11-12 18:00:00	35122.0
2002-11-12 19:00:00	34810.0
2002-11-12 20:00:00	33956.0
2002-11-12 21:00:00	32945.0
2002-11-12 22:00:00	31113.0
2002-11-12 23:00:00	28516.0
2002-11-13 00:00:00	25890.0
2002-11-11 01:00:00	22287.0
2002-11-11 02:00:00	21450.0
2002-11-11 03:00:00	20975.0
2002-11-11 04:00:00	20878.0
2002-11-11 05:00:00	21304.0
2002-11-11 06:00:00	22901.0
2002-11-11 07:00:00	26277.0
2002-11-11 08:00:00	28936.0
2002-11-11 09:00:00	30438.0
2002-11-11 10:00:00	31721.0
2002-11-11 11:00:00	32166.0
2002-11-11 12:00:00	32357.0
2002-11-11 13:00:00	32325.0
2002-11-11 14:00:00	32151.0
2002-11-11 15:00:00	31739.0
2002-11-11 16:00:00	31420.0
2002-11-11 17:00:00	32239.0
2002-11-11 18:00:00	34564.0
2002-11-11 19:00:00	34278.0
2002-11-11 20:00:00	33402.0
2002-11-11 21:00:00	32304.0
2002-11-11 22:00:00	30573.0
2002-11-11 23:00:00	27770.0
2002-11-12 00:00:00	25061.0
2002-11-10 01:00:00	22401.0
2002-11-10 02:00:00	21350.0
2002-11-10 03:00:00	20788.0
2002-11-10 04:00:00	20466.0
2002-11-10 05:00:00	20476.0
2002-11-10 06:00:00	20870.0
2002-11-10 07:00:00	21646.0
2002-11-10 08:00:00	22425.0
2002-11-10 09:00:00	24090.0
2002-11-10 10:00:00	25373.0
2002-11-10 11:00:00	25954.0
2002-11-10 12:00:00	26189.0
2002-11-10 13:00:00	26245.0
2002-11-10 14:00:00	26160.0
2002-11-10 15:00:00	25994.0
2002-11-10 16:00:00	26172.0
2002-11-10 17:00:00	27388.0
2002-11-10 18:00:00	29840.0
2002-11-10 19:00:00	30065.0
2002-11-10 20:00:00	29500.0
2002-11-10 21:00:00	28714.0
2002-11-10 22:00:00	27337.0
2002-11-10 23:00:00	25587.0
2002-11-11 00:00:00	23662.0
2002-11-09 01:00:00	24259.0
2002-11-09 02:00:00	23251.0
2002-11-09 03:00:00	22764.0
2002-11-09 04:00:00	22535.0
2002-11-09 05:00:00	22765.0
2002-11-09 06:00:00	23477.0
2002-11-09 07:00:00	24664.0
2002-11-09 08:00:00	25909.0
2002-11-09 09:00:00	27393.0
2002-11-09 10:00:00	28075.0
2002-11-09 11:00:00	28131.0
2002-11-09 12:00:00	27766.0
2002-11-09 13:00:00	27219.0
2002-11-09 14:00:00	26655.0
2002-11-09 15:00:00	26116.0
2002-11-09 16:00:00	26036.0
2002-11-09 17:00:00	27056.0
2002-11-09 18:00:00	29780.0
2002-11-09 19:00:00	29663.0
2002-11-09 20:00:00	29115.0
2002-11-09 21:00:00	28348.0
2002-11-09 22:00:00	27285.0
2002-11-09 23:00:00	25819.0
2002-11-10 00:00:00	23941.0
2002-11-08 01:00:00	26399.0
2002-11-08 02:00:00	25588.0
2002-11-08 03:00:00	25183.0
2002-11-08 04:00:00	25130.0
2002-11-08 05:00:00	25621.0
2002-11-08 06:00:00	27585.0
2002-11-08 07:00:00	31056.0
2002-11-08 08:00:00	32763.0
2002-11-08 09:00:00	33000.0
2002-11-08 10:00:00	32597.0
2002-11-08 11:00:00	32383.0
2002-11-08 12:00:00	31946.0
2002-11-08 13:00:00	31437.0
2002-11-08 14:00:00	30955.0
2002-11-08 15:00:00	30483.0
2002-11-08 16:00:00	30098.0
2002-11-08 17:00:00	30662.0
2002-11-08 18:00:00	33168.0
2002-11-08 19:00:00	33280.0
2002-11-08 20:00:00	32383.0
2002-11-08 21:00:00	31429.0
2002-11-08 22:00:00	30130.0
2002-11-08 23:00:00	28225.0
2002-11-09 00:00:00	26104.0
2002-11-07 01:00:00	25421.0
2002-11-07 02:00:00	24399.0
2002-11-07 03:00:00	24019.0
2002-11-07 04:00:00	23920.0
2002-11-07 05:00:00	24475.0
2002-11-07 06:00:00	26516.0
2002-11-07 07:00:00	30091.0
2002-11-07 08:00:00	32061.0
2002-11-07 09:00:00	32716.0
2002-11-07 10:00:00	32824.0
2002-11-07 11:00:00	32820.0
2002-11-07 12:00:00	32541.0
2002-11-07 13:00:00	32119.0
2002-11-07 14:00:00	31915.0
2002-11-07 15:00:00	31576.0
2002-11-07 16:00:00	31473.0
2002-11-07 17:00:00	32281.0
2002-11-07 18:00:00	35212.0
2002-11-07 19:00:00	35617.0
2002-11-07 20:00:00	35202.0
2002-11-07 21:00:00	34366.0
2002-11-07 22:00:00	32901.0
2002-11-07 23:00:00	30552.0
2002-11-08 00:00:00	28125.0
2002-11-06 01:00:00	25076.0
2002-11-06 02:00:00	24046.0
2002-11-06 03:00:00	23502.0
2002-11-06 04:00:00	23350.0
2002-11-06 05:00:00	23826.0
2002-11-06 06:00:00	25755.0
2002-11-06 07:00:00	29469.0
2002-11-06 08:00:00	31694.0
2002-11-06 09:00:00	32171.0
2002-11-06 10:00:00	32313.0
2002-11-06 11:00:00	32460.0
2002-11-06 12:00:00	32296.0
2002-11-06 13:00:00	32061.0
2002-11-06 14:00:00	32032.0
2002-11-06 15:00:00	32035.0
2002-11-06 16:00:00	32296.0
2002-11-06 17:00:00	33619.0
2002-11-06 18:00:00	35609.0
2002-11-06 19:00:00	35546.0
2002-11-06 20:00:00	34953.0
2002-11-06 21:00:00	34082.0
2002-11-06 22:00:00	32390.0
2002-11-06 23:00:00	29923.0
2002-11-07 00:00:00	27340.0
2002-11-05 01:00:00	25404.0
2002-11-05 02:00:00	24598.0
2002-11-05 03:00:00	24123.0
2002-11-05 04:00:00	24152.0
2002-11-05 05:00:00	24936.0
2002-11-05 06:00:00	27181.0
2002-11-05 07:00:00	30700.0
2002-11-05 08:00:00	32669.0
2002-11-05 09:00:00	32854.0
2002-11-05 10:00:00	32647.0
2002-11-05 11:00:00	32552.0
2002-11-05 12:00:00	32266.0
2002-11-05 13:00:00	32082.0
2002-11-05 14:00:00	32110.0
2002-11-05 15:00:00	31913.0
2002-11-05 16:00:00	32231.0
2002-11-05 17:00:00	33521.0
2002-11-05 18:00:00	35671.0
2002-11-05 19:00:00	35780.0
2002-11-05 20:00:00	34973.0
2002-11-05 21:00:00	33972.0
2002-11-05 22:00:00	32130.0
2002-11-05 23:00:00	29524.0
2002-11-06 00:00:00	26899.0
2002-11-04 01:00:00	24666.0
2002-11-04 02:00:00	23911.0
2002-11-04 03:00:00	23605.0
2002-11-04 04:00:00	23637.0
2002-11-04 05:00:00	24314.0
2002-11-04 06:00:00	26364.0
2002-11-04 07:00:00	30234.0
2002-11-04 08:00:00	32416.0
2002-11-04 09:00:00	32932.0
2002-11-04 10:00:00	32978.0
2002-11-04 11:00:00	33052.0
2002-11-04 12:00:00	32901.0
2002-11-04 13:00:00	32653.0
2002-11-04 14:00:00	32544.0
2002-11-04 15:00:00	32139.0
2002-11-04 16:00:00	32092.0
2002-11-04 17:00:00	32877.0
2002-11-04 18:00:00	35302.0
2002-11-04 19:00:00	35555.0
2002-11-04 20:00:00	34934.0
2002-11-04 21:00:00	33909.0
2002-11-04 22:00:00	32359.0
2002-11-04 23:00:00	29835.0
2002-11-05 00:00:00	27195.0
2002-11-03 01:00:00	25328.0
2002-11-03 02:00:00	24463.0
2002-11-03 03:00:00	23952.0
2002-11-03 04:00:00	23902.0
2002-11-03 05:00:00	23918.0
2002-11-03 06:00:00	24379.0
2002-11-03 07:00:00	25114.0
2002-11-03 08:00:00	26006.0
2002-11-03 09:00:00	27273.0
2002-11-03 10:00:00	27918.0
2002-11-03 11:00:00	27948.0
2002-11-03 12:00:00	27850.0
2002-11-03 13:00:00	27732.0
2002-11-03 14:00:00	27331.0
2002-11-03 15:00:00	27030.0
2002-11-03 16:00:00	27159.0
2002-11-03 17:00:00	28384.0
2002-11-03 18:00:00	31279.0
2002-11-03 19:00:00	31826.0
2002-11-03 20:00:00	31551.0
2002-11-03 21:00:00	31079.0
2002-11-03 22:00:00	29819.0
2002-11-03 23:00:00	28095.0
2002-11-04 00:00:00	26102.0
2002-11-02 01:00:00	25944.0
2002-11-02 02:00:00	24992.0
2002-11-02 03:00:00	24594.0
2002-11-02 04:00:00	24482.0
2002-11-02 05:00:00	24675.0
2002-11-02 06:00:00	25451.0
2002-11-02 07:00:00	26570.0
2002-11-02 08:00:00	28009.0
2002-11-02 09:00:00	29444.0
2002-11-02 10:00:00	30232.0
2002-11-02 11:00:00	30315.0
2002-11-02 12:00:00	29856.0
2002-11-02 13:00:00	29216.0
2002-11-02 14:00:00	28560.0
2002-11-02 15:00:00	28058.0
2002-11-02 16:00:00	27883.0
2002-11-02 17:00:00	28742.0
2002-11-02 18:00:00	31401.0
2002-11-02 19:00:00	31974.0
2002-11-02 20:00:00	31566.0
2002-11-02 21:00:00	30972.0
2002-11-02 22:00:00	29991.0
2002-11-02 23:00:00	28566.0
2002-11-03 00:00:00	26845.0
2002-11-01 01:00:00	26001.0
2002-11-01 02:00:00	25269.0
2002-11-01 03:00:00	25017.0
2002-11-01 04:00:00	25084.0
2002-11-01 05:00:00	25736.0
2002-11-01 06:00:00	27824.0
2002-11-01 07:00:00	31455.0
2002-11-01 08:00:00	33280.0
2002-11-01 09:00:00	33394.0
2002-11-01 10:00:00	33189.0
2002-11-01 11:00:00	32973.0
2002-11-01 12:00:00	32690.0
2002-11-01 13:00:00	32340.0
2002-11-01 14:00:00	32225.0
2002-11-01 15:00:00	31918.0
2002-11-01 16:00:00	31794.0
2002-11-01 17:00:00	32377.0
2002-11-01 18:00:00	34403.0
2002-11-01 19:00:00	34616.0
2002-11-01 20:00:00	33859.0
2002-11-01 21:00:00	33115.0
2002-11-01 22:00:00	31752.0
2002-11-01 23:00:00	29909.0
2002-11-02 00:00:00	27700.0
2002-10-31 01:00:00	26298.0
2002-10-31 02:00:00	25409.0
2002-10-31 03:00:00	25003.0
2002-10-31 04:00:00	24894.0
2002-10-31 05:00:00	25414.0
2002-10-31 06:00:00	27562.0
2002-10-31 07:00:00	31338.0
2002-10-31 08:00:00	33391.0
2002-10-31 09:00:00	33863.0
2002-10-31 10:00:00	33874.0
2002-10-31 11:00:00	33682.0
2002-10-31 12:00:00	33265.0
2002-10-31 13:00:00	32748.0
2002-10-31 14:00:00	32172.0
2002-10-31 15:00:00	31605.0
2002-10-31 16:00:00	31444.0
2002-10-31 17:00:00	32136.0
2002-10-31 18:00:00	34412.0
2002-10-31 19:00:00	34654.0
2002-10-31 20:00:00	34148.0
2002-10-31 21:00:00	33542.0
2002-10-31 22:00:00	32315.0
2002-10-31 23:00:00	30044.0
2002-11-01 00:00:00	27623.0
2002-10-30 01:00:00	25837.0
2002-10-30 02:00:00	25014.0
2002-10-30 03:00:00	24633.0
2002-10-30 04:00:00	24514.0
2002-10-30 05:00:00	25074.0
2002-10-30 06:00:00	27107.0
2002-10-30 07:00:00	30954.0
2002-10-30 08:00:00	33362.0
2002-10-30 09:00:00	33983.0
2002-10-30 10:00:00	34206.0
2002-10-30 11:00:00	34475.0
2002-10-30 12:00:00	34425.0
2002-10-30 13:00:00	34207.0
2002-10-30 14:00:00	34150.0
2002-10-30 15:00:00	33775.0
2002-10-30 16:00:00	33940.0
2002-10-30 17:00:00	34990.0
2002-10-30 18:00:00	36817.0
2002-10-30 19:00:00	36919.0
2002-10-30 20:00:00	36309.0
2002-10-30 21:00:00	35331.0
2002-10-30 22:00:00	33395.0
2002-10-30 23:00:00	30751.0
2002-10-31 00:00:00	28077.0
2002-10-29 01:00:00	24416.0
2002-10-29 02:00:00	23614.0
2002-10-29 03:00:00	23307.0
2002-10-29 04:00:00	23327.0
2002-10-29 05:00:00	23911.0
2002-10-29 06:00:00	26016.0
2002-10-29 07:00:00	29912.0
2002-10-29 08:00:00	32036.0
2002-10-29 09:00:00	32391.0
2002-10-29 10:00:00	32526.0
2002-10-29 11:00:00	32742.0
2002-10-29 12:00:00	32824.0
2002-10-29 13:00:00	32758.0
2002-10-29 14:00:00	32898.0
2002-10-29 15:00:00	32877.0
2002-10-29 16:00:00	33231.0
2002-10-29 17:00:00	34374.0
2002-10-29 18:00:00	36308.0
2002-10-29 19:00:00	36441.0
2002-10-29 20:00:00	35693.0
2002-10-29 21:00:00	34667.0
2002-10-29 22:00:00	32744.0
2002-10-29 23:00:00	30052.0
2002-10-30 00:00:00	27543.0
2002-10-28 01:00:00	22335.0
2002-10-28 02:00:00	21659.0
2002-10-28 03:00:00	21470.0
2002-10-28 04:00:00	21542.0
2002-10-28 05:00:00	22195.0
2002-10-28 06:00:00	24304.0
2002-10-28 07:00:00	28114.0
2002-10-28 08:00:00	30378.0
2002-10-28 09:00:00	31284.0
2002-10-28 10:00:00	31721.0
2002-10-28 11:00:00	31981.0
2002-10-28 12:00:00	31880.0
2002-10-28 13:00:00	31610.0
2002-10-28 14:00:00	31441.0
2002-10-28 15:00:00	31055.0
2002-10-28 16:00:00	30966.0
2002-10-28 17:00:00	31650.0
2002-10-28 18:00:00	34087.0
2002-10-28 19:00:00	34752.0
2002-10-28 20:00:00	34128.0
2002-10-28 21:00:00	32952.0
2002-10-28 22:00:00	31111.0
2002-10-28 23:00:00	28581.0
2002-10-29 00:00:00	26135.0
2002-10-27 01:00:00	22823.0
2002-10-27 03:00:00	20605.0
2002-10-27 04:00:00	20534.0
2002-10-27 05:00:00	20743.0
2002-10-27 06:00:00	21364.0
2002-10-27 07:00:00	22202.0
2002-10-27 08:00:00	23601.0
2002-10-27 09:00:00	25076.0
2002-10-27 10:00:00	25786.0
2002-10-27 11:00:00	25961.0
2002-10-27 12:00:00	26017.0
2002-10-27 13:00:00	25960.0
2002-10-27 14:00:00	25602.0
2002-10-27 15:00:00	25311.0
2002-10-27 16:00:00	25297.0
2002-10-27 17:00:00	26119.0
2002-10-27 18:00:00	28828.0
2002-10-27 19:00:00	29787.0
2002-10-27 20:00:00	29361.0
2002-10-27 21:00:00	28626.0
2002-10-27 22:00:00	27139.0
2002-10-27 23:00:00	25483.0
2002-10-28 00:00:00	23760.0
2002-10-26 01:00:00	24142.0
2002-10-26 02:00:00	22929.0
2002-10-26 03:00:00	22204.0
2002-10-26 04:00:00	21752.0
2002-10-26 05:00:00	21694.0
2002-10-26 06:00:00	22187.0
2002-10-26 07:00:00	23336.0
2002-10-26 08:00:00	24960.0
2002-10-26 09:00:00	26497.0
2002-10-26 10:00:00	27984.0
2002-10-26 11:00:00	28687.0
2002-10-26 12:00:00	28567.0
2002-10-26 13:00:00	28116.0
2002-10-26 14:00:00	27490.0
2002-10-26 15:00:00	26902.0
2002-10-26 16:00:00	26447.0
2002-10-26 17:00:00	26399.0
2002-10-26 18:00:00	26873.0
2002-10-26 19:00:00	28663.0
2002-10-26 20:00:00	28964.0
2002-10-26 21:00:00	28448.0
2002-10-26 22:00:00	27438.0
2002-10-26 23:00:00	26049.0
2002-10-27 00:00:00	24387.0
2002-10-25 01:00:00	24879.0
2002-10-25 02:00:00	23970.0
2002-10-25 03:00:00	23419.0
2002-10-25 04:00:00	23264.0
2002-10-25 05:00:00	23533.0
2002-10-25 06:00:00	25547.0
2002-10-25 07:00:00	29447.0
2002-10-25 08:00:00	32223.0
2002-10-25 09:00:00	32649.0
2002-10-25 10:00:00	32882.0
2002-10-25 11:00:00	32987.0
2002-10-25 12:00:00	32888.0
2002-10-25 13:00:00	32481.0
2002-10-25 14:00:00	32191.0
2002-10-25 15:00:00	31793.0
2002-10-25 16:00:00	31440.0
2002-10-25 17:00:00	31506.0
2002-10-25 18:00:00	32008.0
2002-10-25 19:00:00	32928.0
2002-10-25 20:00:00	32448.0
2002-10-25 21:00:00	31531.0
2002-10-25 22:00:00	30320.0
2002-10-25 23:00:00	28323.0
2002-10-26 00:00:00	26041.0
2002-10-24 01:00:00	24188.0
2002-10-24 02:00:00	23277.0
2002-10-24 03:00:00	22791.0
2002-10-24 04:00:00	22747.0
2002-10-24 05:00:00	23236.0
2002-10-24 06:00:00	25299.0
2002-10-24 07:00:00	29437.0
2002-10-24 08:00:00	32041.0
2002-10-24 09:00:00	32372.0
2002-10-24 10:00:00	32481.0
2002-10-24 11:00:00	32608.0
2002-10-24 12:00:00	32439.0
2002-10-24 13:00:00	32223.0
2002-10-24 14:00:00	32197.0
2002-10-24 15:00:00	31786.0
2002-10-24 16:00:00	31700.0
2002-10-24 17:00:00	31960.0
2002-10-24 18:00:00	32701.0
2002-10-24 19:00:00	34194.0
2002-10-24 20:00:00	34379.0
2002-10-24 21:00:00	33525.0
2002-10-24 22:00:00	31941.0
2002-10-24 23:00:00	29325.0
2002-10-25 00:00:00	26733.0
2002-10-23 01:00:00	23795.0
2002-10-23 02:00:00	22893.0
2002-10-23 03:00:00	22494.0
2002-10-23 04:00:00	22479.0
2002-10-23 05:00:00	23018.0
2002-10-23 06:00:00	24980.0
2002-10-23 07:00:00	29025.0
2002-10-23 08:00:00	31583.0
2002-10-23 09:00:00	31726.0
2002-10-23 10:00:00	31708.0
2002-10-23 11:00:00	31678.0
2002-10-23 12:00:00	31484.0
2002-10-23 13:00:00	31134.0
2002-10-23 14:00:00	31016.0
2002-10-23 15:00:00	30669.0
2002-10-23 16:00:00	30452.0
2002-10-23 17:00:00	30473.0
2002-10-23 18:00:00	30855.0
2002-10-23 19:00:00	32565.0
2002-10-23 20:00:00	33271.0
2002-10-23 21:00:00	32528.0
2002-10-23 22:00:00	31080.0
2002-10-23 23:00:00	28509.0
2002-10-24 00:00:00	25972.0
2002-10-22 01:00:00	24091.0
2002-10-22 02:00:00	23214.0
2002-10-22 03:00:00	22862.0
2002-10-22 04:00:00	22847.0
2002-10-22 05:00:00	23401.0
2002-10-22 06:00:00	25516.0
2002-10-22 07:00:00	29783.0
2002-10-22 08:00:00	32176.0
2002-10-22 09:00:00	32102.0
2002-10-22 10:00:00	31901.0
2002-10-22 11:00:00	31779.0
2002-10-22 12:00:00	31438.0
2002-10-22 13:00:00	31064.0
2002-10-22 14:00:00	30851.0
2002-10-22 15:00:00	30575.0
2002-10-22 16:00:00	30229.0
2002-10-22 17:00:00	30302.0
2002-10-22 18:00:00	30484.0
2002-10-22 19:00:00	32073.0
2002-10-22 20:00:00	33017.0
2002-10-22 21:00:00	32212.0
2002-10-22 22:00:00	30603.0
2002-10-22 23:00:00	27966.0
2002-10-23 00:00:00	25582.0
2002-10-21 01:00:00	22380.0
2002-10-21 02:00:00	21602.0
2002-10-21 03:00:00	21310.0
2002-10-21 04:00:00	21291.0
2002-10-21 05:00:00	21872.0
2002-10-21 06:00:00	23878.0
2002-10-21 07:00:00	27978.0
2002-10-21 08:00:00	30824.0
2002-10-21 09:00:00	31349.0
2002-10-21 10:00:00	31511.0
2002-10-21 11:00:00	31616.0
2002-10-21 12:00:00	31468.0
2002-10-21 13:00:00	31184.0
2002-10-21 14:00:00	31009.0
2002-10-21 15:00:00	30633.0
2002-10-21 16:00:00	30245.0
2002-10-21 17:00:00	30286.0
2002-10-21 18:00:00	30533.0
2002-10-21 19:00:00	32214.0
2002-10-21 20:00:00	33200.0
2002-10-21 21:00:00	32414.0
2002-10-21 22:00:00	30928.0
2002-10-21 23:00:00	28382.0
2002-10-22 00:00:00	25893.0
2002-10-20 01:00:00	22382.0
2002-10-20 02:00:00	21271.0
2002-10-20 03:00:00	20691.0
2002-10-20 04:00:00	20338.0
2002-10-20 05:00:00	20152.0
2002-10-20 06:00:00	20515.0
2002-10-20 07:00:00	21410.0
2002-10-20 08:00:00	22418.0
2002-10-20 09:00:00	23881.0
2002-10-20 10:00:00	25177.0
2002-10-20 11:00:00	25863.0
2002-10-20 12:00:00	26068.0
2002-10-20 13:00:00	25986.0
2002-10-20 14:00:00	25727.0
2002-10-20 15:00:00	25385.0
2002-10-20 16:00:00	25168.0
2002-10-20 17:00:00	25456.0
2002-10-20 18:00:00	26242.0
2002-10-20 19:00:00	28287.0
2002-10-20 20:00:00	29282.0
2002-10-20 21:00:00	29046.0
2002-10-20 22:00:00	27712.0
2002-10-20 23:00:00	25828.0
2002-10-21 00:00:00	23862.0
2002-10-19 01:00:00	23659.0
2002-10-19 02:00:00	22545.0
2002-10-19 03:00:00	22053.0
2002-10-19 04:00:00	21664.0
2002-10-19 05:00:00	21678.0
2002-10-19 06:00:00	22251.0
2002-10-19 07:00:00	23545.0
2002-10-19 08:00:00	24979.0
2002-10-19 09:00:00	26647.0
2002-10-19 10:00:00	27968.0
2002-10-19 11:00:00	28569.0
2002-10-19 12:00:00	28399.0
2002-10-19 13:00:00	27993.0
2002-10-19 14:00:00	27514.0
2002-10-19 15:00:00	26954.0
2002-10-19 16:00:00	26611.0
2002-10-19 17:00:00	26754.0
2002-10-19 18:00:00	27589.0
2002-10-19 19:00:00	28865.0
2002-10-19 20:00:00	29041.0
2002-10-19 21:00:00	28431.0
2002-10-19 22:00:00	27474.0
2002-10-19 23:00:00	25810.0
2002-10-20 00:00:00	24028.0
2002-10-18 01:00:00	23831.0
2002-10-18 02:00:00	22804.0
2002-10-18 03:00:00	22453.0
2002-10-18 04:00:00	22301.0
2002-10-18 05:00:00	22789.0
2002-10-18 06:00:00	24774.0
2002-10-18 07:00:00	28660.0
2002-10-18 08:00:00	31047.0
2002-10-18 09:00:00	31536.0
2002-10-18 10:00:00	31592.0
2002-10-18 11:00:00	31642.0
2002-10-18 12:00:00	31431.0
2002-10-18 13:00:00	30938.0
2002-10-18 14:00:00	30746.0
2002-10-18 15:00:00	30367.0
2002-10-18 16:00:00	29989.0
2002-10-18 17:00:00	29715.0
2002-10-18 18:00:00	29647.0
2002-10-18 19:00:00	30916.0
2002-10-18 20:00:00	31740.0
2002-10-18 21:00:00	30868.0
2002-10-18 22:00:00	29772.0
2002-10-18 23:00:00	27862.0
2002-10-19 00:00:00	25852.0
2002-10-17 01:00:00	23605.0
2002-10-17 02:00:00	22609.0
2002-10-17 03:00:00	22165.0
2002-10-17 04:00:00	21970.0
2002-10-17 05:00:00	22519.0
2002-10-17 06:00:00	24333.0
2002-10-17 07:00:00	28396.0
2002-10-17 08:00:00	30736.0
2002-10-17 09:00:00	30963.0
2002-10-17 10:00:00	31131.0
2002-10-17 11:00:00	31382.0
2002-10-17 12:00:00	31228.0
2002-10-17 13:00:00	30970.0
2002-10-17 14:00:00	30909.0
2002-10-17 15:00:00	30653.0
2002-10-17 16:00:00	30493.0
2002-10-17 17:00:00	30880.0
2002-10-17 18:00:00	31484.0
2002-10-17 19:00:00	32741.0
2002-10-17 20:00:00	33032.0
2002-10-17 21:00:00	32123.0
2002-10-17 22:00:00	30566.0
2002-10-17 23:00:00	28050.0
2002-10-18 00:00:00	25640.0
2002-10-16 01:00:00	23474.0
2002-10-16 02:00:00	22413.0
2002-10-16 03:00:00	21876.0
2002-10-16 04:00:00	21670.0
2002-10-16 05:00:00	22047.0
2002-10-16 06:00:00	23853.0
2002-10-16 07:00:00	27804.0
2002-10-16 08:00:00	30513.0
2002-10-16 09:00:00	31145.0
2002-10-16 10:00:00	31895.0
2002-10-16 11:00:00	32257.0
2002-10-16 12:00:00	32249.0
2002-10-16 13:00:00	32098.0
2002-10-16 14:00:00	31961.0
2002-10-16 15:00:00	31761.0
2002-10-16 16:00:00	31556.0
2002-10-16 17:00:00	31795.0
2002-10-16 18:00:00	32042.0
2002-10-16 19:00:00	32937.0
2002-10-16 20:00:00	33386.0
2002-10-16 21:00:00	32514.0
2002-10-16 22:00:00	30732.0
2002-10-16 23:00:00	28041.0
2002-10-17 00:00:00	25429.0
2002-10-15 01:00:00	23354.0
2002-10-15 02:00:00	22334.0
2002-10-15 03:00:00	22032.0
2002-10-15 04:00:00	21870.0
2002-10-15 05:00:00	22362.0
2002-10-15 06:00:00	24363.0
2002-10-15 07:00:00	28520.0
2002-10-15 08:00:00	30889.0
2002-10-15 09:00:00	31274.0
2002-10-15 10:00:00	31349.0
2002-10-15 11:00:00	31384.0
2002-10-15 12:00:00	31454.0
2002-10-15 13:00:00	31078.0
2002-10-15 14:00:00	30933.0
2002-10-15 15:00:00	30751.0
2002-10-15 16:00:00	30678.0
2002-10-15 17:00:00	30951.0
2002-10-15 18:00:00	31306.0
2002-10-15 19:00:00	32569.0
2002-10-15 20:00:00	33220.0
2002-10-15 21:00:00	32291.0
2002-10-15 22:00:00	30621.0
2002-10-15 23:00:00	27783.0
2002-10-16 00:00:00	25278.0
2002-10-14 01:00:00	21896.0
2002-10-14 02:00:00	20874.0
2002-10-14 03:00:00	20366.0
2002-10-14 04:00:00	20244.0
2002-10-14 05:00:00	20688.0
2002-10-14 06:00:00	22200.0
2002-10-14 07:00:00	25511.0
2002-10-14 08:00:00	27632.0
2002-10-14 09:00:00	28978.0
2002-10-14 10:00:00	29812.0
2002-10-14 11:00:00	30308.0
2002-10-14 12:00:00	30407.0
2002-10-14 13:00:00	30236.0
2002-10-14 14:00:00	30090.0
2002-10-14 15:00:00	29792.0
2002-10-14 16:00:00	29534.0
2002-10-14 17:00:00	29481.0
2002-10-14 18:00:00	29706.0
2002-10-14 19:00:00	30995.0
2002-10-14 20:00:00	32433.0
2002-10-14 21:00:00	31742.0
2002-10-14 22:00:00	30142.0
2002-10-14 23:00:00	27667.0
2002-10-15 00:00:00	25166.0
2002-10-13 01:00:00	22254.0
2002-10-13 02:00:00	21048.0
2002-10-13 03:00:00	20224.0
2002-10-13 04:00:00	19854.0
2002-10-13 05:00:00	19702.0
2002-10-13 06:00:00	19936.0
2002-10-13 07:00:00	20666.0
2002-10-13 08:00:00	21568.0
2002-10-13 09:00:00	23121.0
2002-10-13 10:00:00	24700.0
2002-10-13 11:00:00	25707.0
2002-10-13 12:00:00	26260.0
2002-10-13 13:00:00	26338.0
2002-10-13 14:00:00	26406.0
2002-10-13 15:00:00	26206.0
2002-10-13 16:00:00	26152.0
2002-10-13 17:00:00	26544.0
2002-10-13 18:00:00	27121.0
2002-10-13 19:00:00	28363.0
2002-10-13 20:00:00	29201.0
2002-10-13 21:00:00	28777.0
2002-10-13 22:00:00	27366.0
2002-10-13 23:00:00	25636.0
2002-10-14 00:00:00	23663.0
2002-10-12 01:00:00	23571.0
2002-10-12 02:00:00	22276.0
2002-10-12 03:00:00	21567.0
2002-10-12 04:00:00	21106.0
2002-10-12 05:00:00	21040.0
2002-10-12 06:00:00	21454.0
2002-10-12 07:00:00	22674.0
2002-10-12 08:00:00	24051.0
2002-10-12 09:00:00	25859.0
2002-10-12 10:00:00	27577.0
2002-10-12 11:00:00	28370.0
2002-10-12 12:00:00	28676.0
2002-10-12 13:00:00	28430.0
2002-10-12 14:00:00	27966.0
2002-10-12 15:00:00	27425.0
2002-10-12 16:00:00	27130.0
2002-10-12 17:00:00	27214.0
2002-10-12 18:00:00	27593.0
2002-10-12 19:00:00	28569.0
2002-10-12 20:00:00	29228.0
2002-10-12 21:00:00	28497.0
2002-10-12 22:00:00	27473.0
2002-10-12 23:00:00	25919.0
2002-10-13 00:00:00	24089.0
2002-10-11 01:00:00	23579.0
2002-10-11 02:00:00	22415.0
2002-10-11 03:00:00	21970.0
2002-10-11 04:00:00	21654.0
2002-10-11 05:00:00	22029.0
2002-10-11 06:00:00	23674.0
2002-10-11 07:00:00	27418.0
2002-10-11 08:00:00	30278.0
2002-10-11 09:00:00	31398.0
2002-10-11 10:00:00	32002.0
2002-10-11 11:00:00	32664.0
2002-10-11 12:00:00	32641.0
2002-10-11 13:00:00	32615.0
2002-10-11 14:00:00	32485.0
2002-10-11 15:00:00	32162.0
2002-10-11 16:00:00	31822.0
2002-10-11 17:00:00	31825.0
2002-10-11 18:00:00	31783.0
2002-10-11 19:00:00	32106.0
2002-10-11 20:00:00	32163.0
2002-10-11 21:00:00	31177.0
2002-10-11 22:00:00	29853.0
2002-10-11 23:00:00	27844.0
2002-10-12 00:00:00	25584.0
2002-10-10 01:00:00	23063.0
2002-10-10 02:00:00	22149.0
2002-10-10 03:00:00	21641.0
2002-10-10 04:00:00	21412.0
2002-10-10 05:00:00	21790.0
2002-10-10 06:00:00	23487.0
2002-10-10 07:00:00	27369.0
2002-10-10 08:00:00	30226.0
2002-10-10 09:00:00	31024.0
2002-10-10 10:00:00	31591.0
2002-10-10 11:00:00	32285.0
2002-10-10 12:00:00	32398.0
2002-10-10 13:00:00	32247.0
2002-10-10 14:00:00	32214.0
2002-10-10 15:00:00	31855.0
2002-10-10 16:00:00	31765.0
2002-10-10 17:00:00	31990.0
2002-10-10 18:00:00	32227.0
2002-10-10 19:00:00	32962.0
2002-10-10 20:00:00	33228.0
2002-10-10 21:00:00	32255.0
2002-10-10 22:00:00	30535.0
2002-10-10 23:00:00	27915.0
2002-10-11 00:00:00	25414.0
2002-10-09 01:00:00	22745.0
2002-10-09 02:00:00	21718.0
2002-10-09 03:00:00	21290.0
2002-10-09 04:00:00	21094.0
2002-10-09 05:00:00	21392.0
2002-10-09 06:00:00	23258.0
2002-10-09 07:00:00	27189.0
2002-10-09 08:00:00	29539.0
[truncated: 143,367 more rows]
